# Supplementary material for: The salmonella effector Hcp modulates infection response, and affects salmonella adhesion and egg contamination incidences in ducks
Source: Front Cell Infect Microbiol. 2022 Oct 3;12:948237. doi: 10.3389/fcimb.2022.948237 (PMC9575552; doi:10.3389/fcimb.2022.948237)
Supplement: Supplementary Table S2 — Basic information and statistics of MY1-infected and MY1△hcp-infected dGCs proteome. [file Table_2.xlsx]

## Sheet: Summary
Header line description of table 1			Table S2. Basic information and statistics of MY1-infected and MY1△hcp-infected dGCs proteome.
Total spectrum	Number of spectrum produced by mass spectrometer
Matched spectrum	Number of spectrum matched with alignment protein		Total spectrums	Matched spectrums	Peptides	Unique peptides	Identified proteins	Quantifiable proteins
Peptides	Number of peptides which spectrum hit		1579224	407892	57686	53227	5387	4602
Unique peptides	Number of unique peptides which spectrums hit
Identified proteins	Number of proteins detected by spectrum search analysis
Quantifiable proteins	Number of proteins quantifiable
Header line description of worksheet "Protein_quant"
Protein accession	Protein accession number of database used for search
Protein description	Protein functional description
Gene name	Indicates the name of the gene that code for the protein sequence
MW [kDa]	Protein molecular weight ,unit [kDa]
Score	A simple rule to be used to judge whether a result is significant or not
Coverage [%]	Percent of identified peptdie sequence covering in protein sequence
Peptides	Number of peptides whitch spectrums hit
Unique peptides	Number of unique peptides which spectrums hit
Header line description of worksheet "Peptide_quant"
ID	Identified peptide index number
Sequence	Identified peptide amino acid sequence
Protein accession	Protein accession number of database used for search
Protein description	Protein functional description
Charge	Carried charge of peptide
m/z	Mass-to-charge ratio of peptide
mass error [ppm]	Parts per million ratio of peptide mass error between the theory and practice
PEP	The maximal posterior error probability for peptides
