# Supplementary material for: The salmonella effector Hcp modulates infection response, and affects salmonella adhesion and egg contamination incidences in ducks
Source: Front Cell Infect Microbiol. 2022 Oct 3;12:948237. doi: 10.3389/fcimb.2022.948237 (PMC9575552; doi:10.3389/fcimb.2022.948237)
Supplement: Supplementary Table S3 — The statistics of differentially abundance proteins by proteomics between MY1-infected and MY1△hcp-infected dGCs. [file Table_3.xlsx]

## Sheet: Diff_distribution
Compared sample name	Down-regulated	Up-regulated
MY1/Control	143	21

## Sheet: MY1vsControl
Table S3 The statistics of differentially abundance proteins by proteomics between MY1-infected and MY1△hcp-infected dGCs
Protein accession	Protein description	Gene name	MY1/Control Ratio	MY1/Control P value	Regulated Type	MW [kDa]	Coverage [%]	Peptides	Unique peptides	Subcellular localization	KEGG KO No.	KEGG Gene	KEGG pathway	Biological Process	Cellular Component	Molecular Function	Pfam ID	Domain description	KOG category	KOG NO.	KOG description
CL4497.Contig1_def_Gene.32019	Glycogen phosphorylase, liver form OS=Rattus norvegicus OX=10116 GN=Pygl PE=1 SV=5	Pygl	0.6588	1.01e-06	Down	104.87	38.2	29	7	mitochondria	K00688	PYG, glgP; glycogen phosphorylase [EC:2.4.1.1]	map00500 Starch and sucrose metabolism; map01100 Metabolic pathways; map04217 Necroptosis; map04910 Insulin signaling pathway; map04922 Glucagon signaling pathway; map04931 Insulin resistance	GO:0000272 polysaccharide catabolic process; GO:0001775 cell activation; GO:0002252 immune effector process; GO:0002263 cell activation involved in immune response; GO:0002274 myeloid leukocyte activation; GO:0002275 myeloid cell activation involved in immune response; GO:0002283 neutrophil activation involved in immune response; GO:0002366 leukocyte activation involved in immune response; GO:000…	GO:0005576 extracellular region; GO:0005622 intracellular; GO:0005623 cell; GO:0005737 cytoplasm; GO:0005829 cytosol; GO:0012505 endomembrane system; GO:0030141 secretory granule; GO:0031410 cytoplasmic vesicle; GO:0031974 membrane-enclosed lumen; GO:0031982 vesicle; GO:0031983 vesicle lumen; GO:0032991 macromolecular complex; GO:0034774 secretory granule lumen; GO:0043226 organelle; GO:0043227 m…	GO:0000166 nucleotide binding; GO:0002054 nucleobase binding; GO:0002060 purine nucleobase binding; GO:0003824 catalytic activity; GO:0004645 phosphorylase activity; GO:0005488 binding; GO:0005515 protein binding; GO:0005524 ATP binding; GO:0005536 glucose binding; GO:0008144 drug binding; GO:0008184 glycogen phosphorylase activity; GO:0016208 AMP binding; GO:0016740 transferase activity; GO:0016…			G	KOG2099	Glycogen phosphorylase
Unigene4101_def_Gene.37368	Bifunctional UDP-N-acetylglucosamine 2-epimerase/N-acetylmannosamine kinase OS=Homo sapiens OX=9606 GN=GNE PE=1 SV=1	GNE	0.5532	1.28e-06	Down	86.166	14.8	8	8	mitochondria	K12409	GNE; bifunctional UDP-N-acetylglucosamine 2-epimerase / N-acetylmannosamine kinase [EC:3.2.1.183 2.7.1.60]	map00520 Amino sugar and nucleotide sugar metabolism; map01100 Metabolic pathways	GO:0005975 carbohydrate metabolic process; GO:0006040 amino sugar metabolic process; GO:0006054 N-acetylneuraminate metabolic process; GO:0006082 organic acid metabolic process; GO:0006793 phosphorus metabolic process; GO:0006796 phosphate-containing compound metabolic process; GO:0007155 cell adhesion; GO:0008152 metabolic process; GO:0009058 biosynthetic process; GO:0009987 cellular process; GO…	GO:0005622 intracellular; GO:0005623 cell; GO:0005737 cytoplasm; GO:0005829 cytosol; GO:0044424 intracellular part; GO:0044444 cytoplasmic part; GO:0044464 cell part;	GO:0003824 catalytic activity; GO:0008761 UDP-N-acetylglucosamine 2-epimerase activity; GO:0009384 N-acylmannosamine kinase activity; GO:0016301 kinase activity; GO:0016740 transferase activity; GO:0016772 transferase activity, transferring phosphorus-containing groups; GO:0016773 phosphotransferase activity, alcohol group as acceptor; GO:0016853 isomerase activity; GO:0016854 racemase and epimer…
Unigene11395_def_Gene.42295	Cytoplasmic aconitate hydratase OS=Bos taurus OX=9913 GN=ACO1 PE=2 SV=1	ACO1	0.6425	4.75e-06	Down	98.045	30.1	19	18	cytoplasm	K01681	ACO, acnA; aconitate hydratase [EC:4.2.1.3]	map00020 Citrate cycle (TCA cycle); map00630 Glyoxylate and dicarboxylate metabolism; map01100 Metabolic pathways; map01200 Carbon metabolism; map01210 2-Oxocarboxylic acid metabolism; map01230 Biosynthesis of amino acids	GO:0001703 gastrulation with mouth forming first; GO:0006082 organic acid metabolic process; GO:0006873 cellular ion homeostasis; GO:0006875 cellular metal ion homeostasis; GO:0006879 cellular iron ion homeostasis; GO:0007275 multicellular organism development; GO:0007369 gastrulation; GO:0007370 ventral furrow formation; GO:0008152 metabolic process; GO:0009653 anatomical structure morphogenesis…	GO:0005622 intracellular; GO:0005623 cell; GO:0005737 cytoplasm; GO:0005829 cytosol; GO:0044424 intracellular part; GO:0044444 cytoplasmic part; GO:0044464 cell part;	GO:0003676 nucleic acid binding; GO:0003723 RNA binding; GO:0003729 mRNA binding; GO:0003824 catalytic activity; GO:0003994 aconitate hydratase activity; GO:0005488 binding; GO:0016829 lyase activity; GO:0016835 carbon-oxygen lyase activity; GO:0016836 hydro-lyase activity; GO:0030350 iron-responsive element binding; GO:0097159 organic cyclic compound binding; GO:1901363 heterocyclic compound bin…	PF00694	Aconitase C-terminal domain	C	KOG0452	RNA-binding translational regulator IRP (aconitase superfamily)
CL3320.Contig1_def_Gene.26359	Mitogen-activated protein kinase 14 OS=Homo sapiens OX=9606 GN=MAPK14 PE=1 SV=3	MAPK14	0.4709	1.39e-05	Down	47.651	20.1	6	6	extracellular	K04441	P38; p38 MAP kinase [EC:2.7.11.24]	map01522 Endocrine resistance; map04010 MAPK signaling pathway; map04013 MAPK signaling pathway - fly; map04015 Rap1 signaling pathway; map04068 FoxO signaling pathway; map04071 Sphingolipid signaling pathway; map04114 Oocyte meiosis; map04212 Longevity regulating pathway - worm; map04218 Cellular senescence; map04261 Adrenergic signaling in cardiomyocytes; map04361 Axon regeneration; map04370 VE…	GO:0000165 MAPK cascade; GO:0000302 response to reactive oxygen species; GO:0001558 regulation of cell growth; GO:0001756 somitogenesis; GO:0001932 regulation of protein phosphorylation; GO:0001934 positive regulation of protein phosphorylation; GO:0002009 morphogenesis of an epithelium; GO:0002165 instar larval or pupal development; GO:0002251 organ or tissue specific immune response; GO:0002376…	GO:0005622 intracellular; GO:0005623 cell; GO:0005634 nucleus; GO:0005737 cytoplasm; GO:0043226 organelle; GO:0043227 membrane-bounded organelle; GO:0043229 intracellular organelle; GO:0043231 intracellular membrane-bounded organelle; GO:0044424 intracellular part; GO:0044464 cell part;	GO:0003824 catalytic activity; GO:0004672 protein kinase activity; GO:0004674 protein serine/threonine kinase activity; GO:0004707 MAP kinase activity; GO:0016301 kinase activity; GO:0016740 transferase activity; GO:0016772 transferase activity, transferring phosphorus-containing groups; GO:0016773 phosphotransferase activity, alcohol group as acceptor; GO:0016909 SAP kinase activity;	PF00069	Protein kinase domain	T	KOG0660	Mitogen-activated protein kinase
CL70.Contig2_def_Gene.858	CD44 antigen OS=Equus caballus OX=9796 GN=CD44 PE=2 SV=1	CD44	1.7616	1.86e-05	Up	46.803	42	13	13	extracellular	K06256	CD44; CD44 antigen	map04512 ECM-receptor interaction; map04640 Hematopoietic cell lineage; map05131 Shigellosis; map05169 Epstein-Barr virus infection; map05205 Proteoglycans in cancer; map05206 MicroRNAs in cancer	GO:0000003 reproduction; GO:0000768 syncytium formation by plasma membrane fusion; GO:0001501 skeletal system development; GO:0001558 regulation of cell growth; GO:0001568 blood vessel development; GO:0001655 urogenital system development; GO:0001657 ureteric bud development; GO:0001658 branching involved in ureteric bud morphogenesis; GO:0001763 morphogenesis of a branching structure; GO:0001775…	GO:0005622 intracellular; GO:0005623 cell; GO:0005634 nucleus; GO:0005737 cytoplasm; GO:0005794 Golgi apparatus; GO:0005829 cytosol; GO:0005886 plasma membrane; GO:0005887 integral component of plasma membrane; GO:0005902 microvillus; GO:0009897 external side of plasma membrane; GO:0009986 cell surface; GO:0012505 endomembrane system; GO:0012506 vesicle membrane; GO:0016020 membrane; GO:0016021 i…	GO:0005102 receptor binding; GO:0005114 type II transforming growth factor beta receptor binding; GO:0005126 cytokine receptor binding; GO:0005154 epidermal growth factor receptor binding; GO:0005160 transforming growth factor beta receptor binding; GO:0005488 binding; GO:0005515 protein binding; GO:0005518 collagen binding; GO:0005539 glycosaminoglycan binding; GO:0005540 hyaluronic acid binding…	PF00193	Extracellular link domain
CL4256.Contig1_def_Gene.30932	Annexin A6 OS=Gallus gallus OX=9031 GN=ANXA6 PE=2 SV=1	ANXA6	0.6387	1.89e-05	Down	74.624	69.4	54	53	cytoplasm,nucleus	K17094	ANXA6; annexin A6		GO:0001501 skeletal system development; GO:0001667 ameboidal-type cell migration; GO:0001755 neural crest cell migration; GO:0002062 chondrocyte differentiation; GO:0003413 chondrocyte differentiation involved in endochondral bone morphogenesis; GO:0003416 endochondral bone growth; GO:0003417 growth plate cartilage development; GO:0003418 growth plate cartilage chondrocyte differentiation; GO:000…	GO:0000323 lytic vacuole; GO:0001725 stress fiber; GO:0005622 intracellular; GO:0005623 cell; GO:0005634 nucleus; GO:0005737 cytoplasm; GO:0005739 mitochondrion; GO:0005740 mitochondrial envelope; GO:0005743 mitochondrial inner membrane; GO:0005764 lysosome; GO:0005765 lysosomal membrane; GO:0005768 endosome; GO:0005770 late endosome; GO:0005773 vacuole; GO:0005774 vacuolar membrane; GO:0005829 c…	GO:0000166 nucleotide binding; GO:0001786 phosphatidylserine binding; GO:0001882 nucleoside binding; GO:0001883 purine nucleoside binding; GO:0003779 actin binding; GO:0005215 transporter activity; GO:0005216 ion channel activity; GO:0005261 cation channel activity; GO:0005262 calcium channel activity; GO:0005488 binding; GO:0005496 steroid binding; GO:0005515 protein binding; GO:0005525 GTP bind…			U	KOG0819	Annexin
CL92.Contig2_def_Gene.1037	E3 ubiquitin-protein ligase MYCBP2 OS=Mus musculus OX=10090 GN=Mycbp2 PE=1 SV=3	Mycbp2	0.6466	2.28e-05	Down	517.98	11.6	38	38	plasma membrane	K10693	MYCBP2, PAM; E3 ubiquitin-protein ligase MYCBP2 [EC:2.3.2.27]	map04361 Axon regeneration	GO:0000902 cell morphogenesis; GO:0000904 cell morphogenesis involved in differentiation; GO:0003008 system process; GO:0006464 cellular protein modification process; GO:0006807 nitrogen compound metabolic process; GO:0006928 movement of cell or subcellular component; GO:0006935 chemotaxis; GO:0007275 multicellular organism development; GO:0007399 nervous system development; GO:0007409 axonogenes…	GO:0005622 intracellular; GO:0005623 cell; GO:0005634 nucleus; GO:0005737 cytoplasm; GO:0043226 organelle; GO:0043227 membrane-bounded organelle; GO:0043229 intracellular organelle; GO:0043231 intracellular membrane-bounded organelle; GO:0044424 intracellular part; GO:0044464 cell part;	GO:0003824 catalytic activity; GO:0004842 ubiquitin-protein transferase activity; GO:0005085 guanyl-nucleotide exchange factor activity; GO:0005488 binding; GO:0005515 protein binding; GO:0008536 Ran GTPase binding; GO:0016740 transferase activity; GO:0017016 Ras GTPase binding; GO:0019787 ubiquitin-like protein transferase activity; GO:0019899 enzyme binding; GO:0031267 small GTPase binding; GO:…	PF08005; PF00630; PF08239; PF13639	PHR domain ; Filamin/ABP280 repeat; Bacterial SH3 domain; Ring finger domain	T	KOG1428	Inhibitor of type V adenylyl cyclases/Neuronal presynaptic protein Highwire/PAM/RPM-1
Unigene32820_def_Gene.54576	D-aspartate oxidase OS=Homo sapiens OX=9606 GN=DDO PE=2 SV=1	DDO	1.5547	3.47e-05	Up	35.725	25.2	6	6	nucleus	K00272	DDO; D-aspartate oxidase [EC:1.4.3.1]	map00250 Alanine, aspartate and glutamate metabolism; map01100 Metabolic pathways; map04146 Peroxisome	GO:0000003 reproduction; GO:0006082 organic acid metabolic process; GO:0006520 cellular amino acid metabolic process; GO:0006531 aspartate metabolic process; GO:0006533 aspartate catabolic process; GO:0006605 protein targeting; GO:0006625 protein targeting to peroxisome; GO:0006807 nitrogen compound metabolic process; GO:0006810 transport; GO:0006886 intracellular protein transport; GO:0006996 or…	GO:0005622 intracellular; GO:0005623 cell; GO:0005737 cytoplasm; GO:0005777 peroxisome; GO:0005782 peroxisomal matrix; GO:0005829 cytosol; GO:0031907 microbody lumen; GO:0031974 membrane-enclosed lumen; GO:0042579 microbody; GO:0043226 organelle; GO:0043227 membrane-bounded organelle; GO:0043229 intracellular organelle; GO:0043231 intracellular membrane-bounded organelle; GO:0043233 organelle lum…	GO:0003824 catalytic activity; GO:0003884 D-amino-acid oxidase activity; GO:0005102 receptor binding; GO:0005488 binding; GO:0005515 protein binding; GO:0008445 D-aspartate oxidase activity; GO:0015922 aspartate oxidase activity; GO:0016491 oxidoreductase activity; GO:0016638 oxidoreductase activity, acting on the CH-NH2 group of donors; GO:0016641 oxidoreductase activity, acting on the CH-NH2 gr…	PF01266	FAD dependent oxidoreductase	E	KOG3923	D-aspartate oxidase
Unigene1262_def_Gene.36002	Signal transducer and activator of transcription 3 OS=Gallus gallus OX=9031 GN=STAT3 PE=1 SV=2	STAT3	0.6515	3.47e-05	Down	91.763	44.1	24	22	nucleus	K04692	STAT3; signal transducer and activator of transcription 3	map01521 EGFR tyrosine kinase inhibitor resistance; map04062 Chemokine signaling pathway; map04066 HIF-1 signaling pathway; map04068 FoxO signaling pathway; map04217 Necroptosis; map04550 Signaling pathways regulating pluripotency of stem cells; map04630 JAK-STAT signaling pathway; map04659 Th17 cell differentiation; map04917 Prolactin signaling pathway; map04920 Adipocytokine signaling pathway; …	GO:0000003 reproduction; GO:0000122 negative regulation of transcription from RNA polymerase II promoter; GO:0001654 eye development; GO:0001659 temperature homeostasis; GO:0001754 eye photoreceptor cell differentiation; GO:0001775 cell activation; GO:0001932 regulation of protein phosphorylation; GO:0001934 positive regulation of protein phosphorylation; GO:0001936 regulation of endothelial cell…	GO:0000228 nuclear chromosome; GO:0000785 chromatin; GO:0000790 nuclear chromatin; GO:0005622 intracellular; GO:0005623 cell; GO:0005634 nucleus; GO:0005654 nucleoplasm; GO:0005667 transcription factor complex; GO:0005694 chromosome; GO:0005737 cytoplasm; GO:0005739 mitochondrion; GO:0005740 mitochondrial envelope; GO:0005743 mitochondrial inner membrane; GO:0005829 cytosol; GO:0005886 plasma mem…	GO:0000976 transcription regulatory region sequence-specific DNA binding; GO:0000977 RNA polymerase II regulatory region sequence-specific DNA binding; GO:0000978 RNA polymerase II core promoter proximal region sequence-specific DNA binding; GO:0000981 RNA polymerase II transcription factor activity, sequence-specific DNA binding; GO:0000982 transcription factor activity, RNA polymerase II core p…	PF02865; PF02864; PF00017	STAT protein, protein interaction domain; STAT protein, DNA binding domain; SH2 domain	K	KOG3667	STAT protein
Unigene15997_def_Gene.44903	Protein transport protein Sec23A OS=Gallus gallus OX=9031 GN=SEC23A PE=2 SV=1	SEC23A	0.6155	3.57e-05	Down	59.275	35.5	16	12	cytoplasm	K14006	SEC23; protein transport protein SEC23	map04141 Protein processing in endoplasmic reticulum	GO:0002164 larval development; GO:0002165 instar larval or pupal development; GO:0002168 instar larval development; GO:0003002 regionalization; GO:0003330 regulation of extracellular matrix constituent secretion; GO:0003331 positive regulation of extracellular matrix constituent secretion; GO:0003400 regulation of COPII vesicle coating; GO:0006810 transport; GO:0006888 ER to Golgi vesicle-mediate…	GO:0005622 intracellular; GO:0005623 cell; GO:0005737 cytoplasm; GO:0005783 endoplasmic reticulum; GO:0005794 Golgi apparatus; GO:0005795 Golgi stack; GO:0005798 Golgi-associated vesicle; GO:0005829 cytosol; GO:0012505 endomembrane system; GO:0012506 vesicle membrane; GO:0012507 ER to Golgi transport vesicle membrane; GO:0016020 membrane; GO:0019898 extrinsic component of membrane; GO:0030117 mem…	GO:0005096 GTPase activator activity; GO:0005488 binding; GO:0008047 enzyme activator activity; GO:0008270 zinc ion binding; GO:0030234 enzyme regulator activity; GO:0030695 GTPase regulator activity; GO:0043167 ion binding; GO:0043169 cation binding; GO:0046872 metal ion binding; GO:0046914 transition metal ion binding; GO:0060589 nucleoside-triphosphatase regulator activity; GO:0098772 molecula…	PF04810; PF04811; PF08033	Sec23/Sec24 zinc finger; Sec23/Sec24 trunk domain; Sec23/Sec24 beta-sandwich domain	U	KOG1986	Vesicle coat complex COPII, subunit SEC23
Unigene36996_def_Gene.57537	Cytosolic non-specific dipeptidase OS=Homo sapiens OX=9606 GN=CNDP2 PE=1 SV=2	CNDP2	0.6061	6.36e-05	Down	54.296	43	17	17	cytoplasm,nucleus	K08660	CNDP2; cytosolic nonspecific dipeptidase [EC:3.4.13.18]	map00330 Arginine and proline metabolism; map00340 Histidine metabolism; map00410 beta-Alanine metabolism; map01100 Metabolic pathways	GO:0006508 proteolysis; GO:0006518 peptide metabolic process; GO:0006575 cellular modified amino acid metabolic process; GO:0006749 glutathione metabolic process; GO:0006750 glutathione biosynthetic process; GO:0006790 sulfur compound metabolic process; GO:0006807 nitrogen compound metabolic process; GO:0008152 metabolic process; GO:0009058 biosynthetic process; GO:0009987 cellular process; GO:00…	GO:0005622 intracellular; GO:0005623 cell; GO:0005634 nucleus; GO:0005654 nucleoplasm; GO:0005737 cytoplasm; GO:0005829 cytosol; GO:0031974 membrane-enclosed lumen; GO:0031981 nuclear lumen; GO:0043226 organelle; GO:0043227 membrane-bounded organelle; GO:0043229 intracellular organelle; GO:0043231 intracellular membrane-bounded organelle; GO:0043233 organelle lumen; GO:0044422 organelle part; GO:…	GO:0003824 catalytic activity; GO:0004180 carboxypeptidase activity; GO:0008233 peptidase activity; GO:0008238 exopeptidase activity; GO:0016787 hydrolase activity; GO:0016805 dipeptidase activity; GO:0070011 peptidase activity, acting on L-amino acid peptides;	PF07687	Peptidase dimerisation domain	E	KOG2276	Metalloexopeptidases
Unigene5766_def_Gene.38698	Clustered mitochondria protein homolog OS=Homo sapiens OX=9606 GN=CLUH PE=1 SV=2	CLUH	0.5215	8.63e-05	Down	152.24	13.5	13	13	nucleus	K03255	TIF31, CLU1; protein TIF31		GO:0006996 organelle organization; GO:0007005 mitochondrion organization; GO:0007275 multicellular organism development; GO:0007399 nervous system development; GO:0007405 neuroblast proliferation; GO:0008283 cell proliferation; GO:0008356 asymmetric cell division; GO:0009987 cellular process; GO:0016043 cellular component organization; GO:0017145 stem cell division; GO:0022008 neurogenesis; GO:00…	GO:0005622 intracellular; GO:0005623 cell; GO:0005737 cytoplasm; GO:0005739 mitochondrion; GO:0005740 mitochondrial envelope; GO:0005741 mitochondrial outer membrane; GO:0005783 endoplasmic reticulum; GO:0005794 Golgi apparatus; GO:0005819 spindle; GO:0005856 cytoskeleton; GO:0012505 endomembrane system; GO:0015630 microtubule cytoskeleton; GO:0016020 membrane; GO:0019867 outer membrane; GO:00198…	GO:0003676 nucleic acid binding; GO:0003723 RNA binding; GO:0003729 mRNA binding; GO:0005488 binding; GO:0043021 ribonucleoprotein complex binding; GO:0043022 ribosome binding; GO:0044877 macromolecular complex binding; GO:0097159 organic cyclic compound binding; GO:1901363 heterocyclic compound binding;	PF13236	Clustered mitochondria	S	KOG1839	Uncharacterized protein CLU1/cluA/TIF31 involved in mitochondrial morphology/distribution, also found associated with eIF-3
Unigene1141_def_Gene.35711	Myc box-dependent-interacting protein 1 OS=Rattus norvegicus OX=10116 GN=Bin1 PE=1 SV=1	Bin1	0.5977	9.81e-05	Down	55.066	28.1	9	9	cytoplasm	K12562	AMPH; amphiphysin	map04144 Endocytosis; map04666 Fc gamma R-mediated phagocytosis	GO:0002027 regulation of heart rate; GO:0006810 transport; GO:0006897 endocytosis; GO:0006937 regulation of muscle contraction; GO:0006942 regulation of striated muscle contraction; GO:0006996 organelle organization; GO:0006997 nucleus organization; GO:0007009 plasma membrane organization; GO:0007010 cytoskeleton organization; GO:0007034 vacuolar transport; GO:0007041 lysosomal transport; GO:0007…	GO:0005622 intracellular; GO:0005623 cell; GO:0005634 nucleus; GO:0005635 nuclear envelope; GO:0005737 cytoplasm; GO:0005768 endosome; GO:0005829 cytosol; GO:0005856 cytoskeleton; GO:0005874 microtubule; GO:0005886 plasma membrane; GO:0008021 synaptic vesicle; GO:0012505 endomembrane system; GO:0015629 actin cytoskeleton; GO:0015630 microtubule cytoskeleton; GO:0016020 membrane; GO:0030016 myofib…	GO:0002020 protease binding; GO:0003779 actin binding; GO:0005488 binding; GO:0005515 protein binding; GO:0008092 cytoskeletal protein binding; GO:0019899 enzyme binding; GO:0030276 clathrin binding; GO:0042802 identical protein binding; GO:0044877 macromolecular complex binding; GO:0046982 protein heterodimerization activity; GO:0046983 protein dimerization activity; GO:0048156 tau protein bindi…	PF03114	BAR domain	T	KOG3771	Amphiphysin
CL1222.Contig1_def_Gene.12335	WD repeat-containing protein 44 OS=Bos taurus OX=9913 GN=WDR44 PE=1 SV=1	WDR44	0.5611	0.000100729	Down	103.69	21.2	13	13	nucleus	K20241	WDR44, RAB11BP; WD repeat-containing protein 44		GO:0030334 regulation of cell migration; GO:0032879 regulation of localization; GO:0040012 regulation of locomotion; GO:0050789 regulation of biological process; GO:0050794 regulation of cellular process; GO:0051270 regulation of cellular component movement; GO:0065007 biological regulation; GO:2000145 regulation of cell motility;	GO:0005622 intracellular; GO:0005623 cell; GO:0005737 cytoplasm; GO:0005768 endosome; GO:0005794 Golgi apparatus; GO:0005802 trans-Golgi network; GO:0005829 cytosol; GO:0005856 cytoskeleton; GO:0005874 microtubule; GO:0010008 endosome membrane; GO:0012505 endomembrane system; GO:0015630 microtubule cytoskeleton; GO:0016020 membrane; GO:0031090 organelle membrane; GO:0031410 cytoplasmic vesicle; G…	GO:0005488 binding; GO:0005515 protein binding; GO:0017016 Ras GTPase binding; GO:0017137 Rab GTPase binding; GO:0019899 enzyme binding; GO:0031267 small GTPase binding; GO:0051020 GTPase binding;			S	KOG0283	WD40 repeat-containing protein
CL3575.Contig2_def_Gene.27750	Lysyl oxidase homolog 2 OS=Gallus gallus OX=9031 GN=LOXL2 PE=3 SV=1	LOXL2	1.6377	0.000105109	Up	87.182	46.9	29	29	extracellular	K00280	LOXL2_3_4; lysyl oxidase-like protein 2/3/4 [EC:1.4.3.-]		GO:0000122 negative regulation of transcription from RNA polymerase II promoter; GO:0001525 angiogenesis; GO:0001568 blood vessel development; GO:0001666 response to hypoxia; GO:0001667 ameboidal-type cell migration; GO:0001837 epithelial to mesenchymal transition; GO:0001935 endothelial cell proliferation; GO:0001944 vasculature development; GO:0002040 sprouting angiogenesis; GO:0006091 generati…	GO:0000785 chromatin; GO:0005576 extracellular region; GO:0005604 basement membrane; GO:0005615 extracellular space; GO:0005622 intracellular; GO:0005623 cell; GO:0005634 nucleus; GO:0005654 nucleoplasm; GO:0005694 chromosome; GO:0005737 cytoplasm; GO:0005783 endoplasmic reticulum; GO:0012505 endomembrane system; GO:0031012 extracellular matrix; GO:0031974 membrane-enclosed lumen; GO:0031981 nucl…	GO:0003824 catalytic activity; GO:0004720 protein-lysine 6-oxidase activity; GO:0005488 binding; GO:0005507 copper ion binding; GO:0005509 calcium ion binding; GO:0009055 electron carrier activity; GO:0016491 oxidoreductase activity; GO:0016638 oxidoreductase activity, acting on the CH-NH2 group of donors; GO:0016641 oxidoreductase activity, acting on the CH-NH2 group of donors, oxygen as accepto…	PF00530	Scavenger receptor cysteine-rich domain
Unigene36523_def_Gene.57094	Intercellular adhesion molecule 1 OS=Macaca mulatta OX=9544 GN=ICAM1 PE=2 SV=1	ICAM1	1.8707	0.000105779	Up	62.91	22	9	9	cytoplasm	K06769	ICAM5, TLCN; intercellular adhesion molecule 5		GO:0002682 regulation of immune system process; GO:0006810 transport; GO:0006897 endocytosis; GO:0006909 phagocytosis; GO:0007155 cell adhesion; GO:0009987 cellular process; GO:0016043 cellular component organization; GO:0016192 vesicle-mediated transport; GO:0022610 biological adhesion; GO:0030198 extracellular matrix organization; GO:0043062 extracellular structure organization; GO:0048583 regu…	GO:0005623 cell; GO:0005886 plasma membrane; GO:0005887 integral component of plasma membrane; GO:0016020 membrane; GO:0016021 integral component of membrane; GO:0031224 intrinsic component of membrane; GO:0031226 intrinsic component of plasma membrane; GO:0044425 membrane part; GO:0044459 plasma membrane part; GO:0044464 cell part; GO:0071944 cell periphery;	GO:0005102 receptor binding; GO:0005178 integrin binding; GO:0005488 binding; GO:0005515 protein binding; GO:0044877 macromolecular complex binding; GO:0050839 cell adhesion molecule binding;	PF03921; PF13927	Intercellular adhesion molecule (ICAM), N-terminal domain; Immunoglobulin domain
CL4000.Contig6_def_Gene.29837	GRB10-interacting GYF protein 2 OS=Homo sapiens OX=9606 GN=GIGYF2 PE=1 SV=1	GIGYF2	0.5889	0.000142484	Down	147.05	11.9	12	12	nucleus	K18730	GIGYF; PERQ amino acid-rich with GYF domain-containing protein		GO:0000075 cell cycle checkpoint; GO:0000077 DNA damage checkpoint; GO:0000278 mitotic cell cycle; GO:0001894 tissue homeostasis; GO:0003008 system process; GO:0006417 regulation of translation; GO:0006807 nitrogen compound metabolic process; GO:0006950 response to stress; GO:0006974 cellular response to DNA damage stimulus; GO:0007049 cell cycle; GO:0007093 mitotic cell cycle checkpoint; GO:0007…	GO:0005622 intracellular; GO:0005623 cell; GO:0005737 cytoplasm; GO:0005768 endosome; GO:0005783 endoplasmic reticulum; GO:0005794 Golgi apparatus; GO:0005829 cytosol; GO:0010494 cytoplasmic stress granule; GO:0012505 endomembrane system; GO:0016020 membrane; GO:0016021 integral component of membrane; GO:0030425 dendrite; GO:0031224 intrinsic component of membrane; GO:0031410 cytoplasmic vesicle;…	GO:0005488 binding; GO:0005515 protein binding; GO:0070064 proline-rich region binding;	PF02213	GYF domain	S	KOG1862	GYF domain containing proteins
Unigene28201_def_Gene.51797	Thioredoxin domain-containing protein 17 OS=Epinephelus coioides OX=94232 PE=2 SV=1	--	0.6334	0.000149264	Down	15.612	53.7	7	7	extracellular				GO:0007154 cell communication; GO:0007165 signal transduction; GO:0007166 cell surface receptor signaling pathway; GO:0008152 metabolic process; GO:0009636 response to toxic substance; GO:0009987 cellular process; GO:0010033 response to organic substance; GO:0019221 cytokine-mediated signaling pathway; GO:0023052 signaling; GO:0033209 tumor necrosis factor-mediated signaling pathway; GO:0034097 r…	GO:0005622 intracellular; GO:0005623 cell; GO:0005737 cytoplasm; GO:0005829 cytosol; GO:0044424 intracellular part; GO:0044444 cytoplasmic part; GO:0044464 cell part;	GO:0003824 catalytic activity; GO:0004601 peroxidase activity; GO:0015036 disulfide oxidoreductase activity; GO:0016209 antioxidant activity; GO:0016491 oxidoreductase activity; GO:0016651 oxidoreductase activity, acting on NAD(P)H; GO:0016667 oxidoreductase activity, acting on a sulfur group of donors; GO:0016668 oxidoreductase activity, acting on a sulfur group of donors, NAD(P) as acceptor; GO…			S	KOG3425	Uncharacterized conserved protein
CL4569.Contig2_def_Gene.32339	Dedicator of cytokinesis protein 1 OS=Homo sapiens OX=9606 GN=DOCK1 PE=1 SV=2	DOCK1	0.5129	0.000180234	Down	215.53	4.6	7	6	nucleus	K13708	DOCK1; dedicator of cytokinesis protein 1	map04510 Focal adhesion; map04810 Regulation of actin cytoskeleton; map05100 Bacterial invasion of epithelial cells; map05131 Shigellosis; map05135 Yersinia infection	GO:0000003 reproduction; GO:0000132 establishment of mitotic spindle orientation; GO:0000226 microtubule cytoskeleton organization; GO:0000278 mitotic cell cycle; GO:0000768 syncytium formation by plasma membrane fusion; GO:0000902 cell morphogenesis; GO:0001655 urogenital system development; GO:0001667 ameboidal-type cell migration; GO:0001700 embryonic development via the syncytial blastoderm; …	GO:0001726 ruffle; GO:0005622 intracellular; GO:0005623 cell; GO:0005634 nucleus; GO:0005654 nucleoplasm; GO:0005737 cytoplasm; GO:0005829 cytosol; GO:0005886 plasma membrane; GO:0016020 membrane; GO:0016604 nuclear body; GO:0016607 nuclear speck; GO:0019897 extrinsic component of plasma membrane; GO:0019898 extrinsic component of membrane; GO:0031252 cell leading edge; GO:0031974 membrane-enclos…	GO:0005085 guanyl-nucleotide exchange factor activity; GO:0005088 Ras guanyl-nucleotide exchange factor activity; GO:0005089 Rho guanyl-nucleotide exchange factor activity; GO:0005096 GTPase activator activity; GO:0005488 binding; GO:0005515 protein binding; GO:0008047 enzyme activator activity; GO:0017016 Ras GTPase binding; GO:0017048 Rho GTPase binding; GO:0017124 SH3 domain binding; GO:001989…			T	KOG1998	Signaling protein DOCK180
Unigene18718_def_Gene.46428	Ubiquitin carboxyl-terminal hydrolase 10 OS=Gallus gallus OX=9031 GN=USP10 PE=2 SV=1	USP10	0.6502	0.000205395	Down	88.563	24.3	14	14	nucleus	K11841	USP10, UBP3; ubiquitin carboxyl-terminal hydrolase 10 [EC:3.4.19.12]		GO:0000731 DNA synthesis involved in DNA repair; GO:0006139 nucleobase-containing compound metabolic process; GO:0006259 DNA metabolic process; GO:0006281 DNA repair; GO:0006301 postreplication repair; GO:0006464 cellular protein modification process; GO:0006508 proteolysis; GO:0006725 cellular aromatic compound metabolic process; GO:0006807 nitrogen compound metabolic process; GO:0006950 respons…	GO:0005622 intracellular; GO:0005623 cell; GO:0005634 nucleus; GO:0005654 nucleoplasm; GO:0005737 cytoplasm; GO:0005768 endosome; GO:0005769 early endosome; GO:0005829 cytosol; GO:0012505 endomembrane system; GO:0031410 cytoplasmic vesicle; GO:0031974 membrane-enclosed lumen; GO:0031981 nuclear lumen; GO:0031982 vesicle; GO:0032991 macromolecular complex; GO:0043226 organelle; GO:0043227 membrane…	GO:0002039 p53 binding; GO:0003824 catalytic activity; GO:0004175 endopeptidase activity; GO:0004197 cysteine-type endopeptidase activity; GO:0004843 thiol-dependent ubiquitin-specific protease activity; GO:0005488 binding; GO:0005515 protein binding; GO:0008233 peptidase activity; GO:0008234 cysteine-type peptidase activity; GO:0016787 hydrolase activity; GO:0019783 ubiquitin-like protein-specif…			O	KOG1871	Ubiquitin-specific protease
CL807.Contig2_def_Gene.8693	Gem-associated protein 5 OS=Homo sapiens OX=9606 GN=GEMIN5 PE=1 SV=3	GEMIN5	0.5517	0.000254337	Down	169.95	21	27	27	nucleus	K13133	GEMIN5; gem associated protein 5	map03013 RNA transport	GO:0000375 RNA splicing, via transesterification reactions; GO:0000377 RNA splicing, via transesterification reactions with bulged adenosine as nucleophile; GO:0000387 spliceosomal snRNP assembly; GO:0000398 mRNA splicing, via spliceosome; GO:0006139 nucleobase-containing compound metabolic process; GO:0006396 RNA processing; GO:0006397 mRNA processing; GO:0006417 regulation of translation; GO:00…	GO:0005622 intracellular; GO:0005623 cell; GO:0005634 nucleus; GO:0005654 nucleoplasm; GO:0005737 cytoplasm; GO:0005829 cytosol; GO:0016604 nuclear body; GO:0031974 membrane-enclosed lumen; GO:0031981 nuclear lumen; GO:0032797 SMN complex; GO:0032991 macromolecular complex; GO:0034718 SMN-Gemin2 complex; GO:0034719 SMN-Sm protein complex; GO:0043226 organelle; GO:0043227 membrane-bounded organell…	GO:0000339 RNA cap binding; GO:0000340 RNA 7-methylguanosine cap binding; GO:0003676 nucleic acid binding; GO:0003723 RNA binding; GO:0003729 mRNA binding; GO:0003730 mRNA 3'-UTR binding; GO:0005488 binding; GO:0017069 snRNA binding; GO:0030619 U1 snRNA binding; GO:0030621 U4 snRNA binding; GO:0030622 U4atac snRNA binding; GO:0043021 ribonucleoprotein complex binding; GO:0043022 ribosome binding;…
CL2401.Contig1_def_Gene.20886	Eukaryotic translation initiation factor 4 gamma 1 OS=Homo sapiens OX=9606 GN=EIF4G1 PE=1 SV=4	EIF4G1	0.6377	0.000263963	Down	144.08	35.8	38	31	nucleus	K03260	EIF4G; translation initiation factor 4G	map03013 RNA transport; map05416 Viral myocarditis	GO:0000003 reproduction; GO:0000184 nuclear-transcribed mRNA catabolic process, nonsense-mediated decay; GO:0000280 nuclear division; GO:0000956 nuclear-transcribed mRNA catabolic process; GO:0001558 regulation of cell growth; GO:0001662 behavioral fear response; GO:0001932 regulation of protein phosphorylation; GO:0001933 negative regulation of protein phosphorylation; GO:0001934 positive regula…	GO:0005622 intracellular; GO:0005623 cell; GO:0005634 nucleus; GO:0005737 cytoplasm; GO:0005829 cytosol; GO:0005844 polysome; GO:0016281 eukaryotic translation initiation factor 4F complex; GO:0032991 macromolecular complex; GO:0043226 organelle; GO:0043227 membrane-bounded organelle; GO:0043229 intracellular organelle; GO:0043231 intracellular membrane-bounded organelle; GO:0044424 intracellular…	GO:0000166 nucleotide binding; GO:0000339 RNA cap binding; GO:0000340 RNA 7-methylguanosine cap binding; GO:0003676 nucleic acid binding; GO:0003723 RNA binding; GO:0003729 mRNA binding; GO:0003743 translation initiation factor activity; GO:0005198 structural molecule activity; GO:0005488 binding; GO:0005515 protein binding; GO:0005524 ATP binding; GO:0008135 translation factor activity, RNA bind…			J	KOG0401	Translation initiation factor 4F, ribosome/mRNA-bridging subunit (eIF-4G)
CL2654.Contig1_def_Gene.22483	C-Jun-amino-terminal kinase-interacting protein 4 OS=Homo sapiens OX=9606 GN=SPAG9 PE=1 SV=4	SPAG9	0.6657	0.000324539	Down	138.91	21.4	16	16	cytoplasm	K20317	SPAG9, JIP4; c-Jun-amino-terminal kinase-interacting protein 4		GO:0000003 reproduction; GO:0000165 MAPK cascade; GO:0000187 activation of MAPK activity; GO:0001932 regulation of protein phosphorylation; GO:0001934 positive regulation of protein phosphorylation; GO:0003008 system process; GO:0006464 cellular protein modification process; GO:0006468 protein phosphorylation; GO:0006793 phosphorus metabolic process; GO:0006796 phosphate-containing compound metab…	GO:0000139 Golgi membrane; GO:0001669 acrosomal vesicle; GO:0005622 intracellular; GO:0005623 cell; GO:0005737 cytoplasm; GO:0005794 Golgi apparatus; GO:0005798 Golgi-associated vesicle; GO:0005815 microtubule organizing center; GO:0005829 cytosol; GO:0005856 cytoskeleton; GO:0012505 endomembrane system; GO:0015630 microtubule cytoskeleton; GO:0016020 membrane; GO:0030133 transport vesicle; GO:00…	GO:0005078 MAP-kinase scaffold activity; GO:0005198 structural molecule activity; GO:0005488 binding; GO:0005515 protein binding; GO:0008092 cytoskeletal protein binding; GO:0008432 JUN kinase binding; GO:0019894 kinesin binding; GO:0019899 enzyme binding; GO:0019900 kinase binding; GO:0019901 protein kinase binding; GO:0030159 receptor signaling complex scaffold activity; GO:0032947 protein comp…			T	KOG2077	JNK/SAPK-associated protein-1
CL2117.Contig2_def_Gene.19137	Rho guanine nucleotide exchange factor 2 OS=Sus scrofa OX=9823 GN=ARHGEF2 PE=2 SV=1	ARHGEF2	0.6646	0.000357464	Down	109.69	21.5	15	15	nucleus	K12791	ARHGEF2, GEF-H1; Rho guanine nucleotide exchange factor 2	map04530 Tight junction; map05130 Pathogenic Escherichia coli infection; map05131 Shigellosis; map05418 Fluid shear stress and atherosclerosis	GO:0000132 establishment of mitotic spindle orientation; GO:0000226 microtubule cytoskeleton organization; GO:0000278 mitotic cell cycle; GO:0000902 cell morphogenesis; GO:0001817 regulation of cytokine production; GO:0001819 positive regulation of cytokine production; GO:0001932 regulation of protein phosphorylation; GO:0001934 positive regulation of protein phosphorylation; GO:0006355 regulatio…	GO:0001726 ruffle; GO:0002102 podosome; GO:0005622 intracellular; GO:0005623 cell; GO:0005737 cytoplasm; GO:0005829 cytosol; GO:0005856 cytoskeleton; GO:0005874 microtubule; GO:0005886 plasma membrane; GO:0014069 postsynaptic density; GO:0015629 actin cytoskeleton; GO:0015630 microtubule cytoskeleton; GO:0016020 membrane; GO:0030425 dendrite; GO:0031252 cell leading edge; GO:0031253 cell projecti…	GO:0005085 guanyl-nucleotide exchange factor activity; GO:0005088 Ras guanyl-nucleotide exchange factor activity; GO:0005089 Rho guanyl-nucleotide exchange factor activity; GO:0005488 binding; GO:0005515 protein binding; GO:0008017 microtubule binding; GO:0008092 cytoskeletal protein binding; GO:0008134 transcription factor binding; GO:0008270 zinc ion binding; GO:0015631 tubulin binding; GO:0017…	PF00621	RhoGEF domain	T	KOG3520	Predicted guanine nucleotide exchange factor
Unigene13988_def_Gene.43538	RAB11-binding protein RELCH OS=Mus musculus OX=10090 GN=Relch PE=1 SV=1	Relch	0.6539	0.000359539	Down	124.77	20.9	15	15	cytoplasm				GO:0006810 transport; GO:0006869 lipid transport; GO:0010876 lipid localization; GO:0015850 organic hydroxy compound transport; GO:0015918 sterol transport; GO:0030301 cholesterol transport; GO:0032365 intracellular lipid transport; GO:0032366 intracellular sterol transport; GO:0032367 intracellular cholesterol transport; GO:0033036 macromolecule localization; GO:0046907 intracellular transport; …	GO:0005622 intracellular; GO:0005623 cell; GO:0005737 cytoplasm; GO:0005768 endosome; GO:0012505 endomembrane system; GO:0031410 cytoplasmic vesicle; GO:0031982 vesicle; GO:0043226 organelle; GO:0043227 membrane-bounded organelle; GO:0043229 intracellular organelle; GO:0044424 intracellular part; GO:0044444 cytoplasmic part; GO:0044464 cell part; GO:0055037 recycling endosome; GO:0097708 intracel…				T	KOG0211	Protein phosphatase 2A regulatory subunit A and related proteins
Unigene21113_def_Gene.47965	SH3 domain-binding glutamic acid-rich-like protein OS=Macaca fascicularis OX=9541 GN=SH3BGRL PE=3 SV=1	SH3BGRL	0.6121	0.0003683	Down	22.417	44.2	8	8	extracellular	K23740			GO:0009966 regulation of signal transduction; GO:0009967 positive regulation of signal transduction; GO:0010646 regulation of cell communication; GO:0010647 positive regulation of cell communication; GO:0023051 regulation of signaling; GO:0023056 positive regulation of signaling; GO:0048518 positive regulation of biological process; GO:0048522 positive regulation of cellular process; GO:0048583 r…	GO:0005622 intracellular; GO:0005623 cell; GO:0005634 nucleus; GO:0005737 cytoplasm; GO:0043226 organelle; GO:0043227 membrane-bounded organelle; GO:0043229 intracellular organelle; GO:0043231 intracellular membrane-bounded organelle; GO:0044424 intracellular part; GO:0044464 cell part;	GO:0005070 SH3/SH2 adaptor activity; GO:0005488 binding; GO:0005515 protein binding; GO:0030674 protein binding, bridging; GO:0035591 signaling adaptor activity; GO:0060090 binding, bridging;			S	KOG4023	Uncharacterized conserved protein
Unigene5167_def_Gene.38253	Leucine-rich repeat-containing protein 15 OS=Homo sapiens OX=9606 GN=LRRC15 PE=2 SV=2	LRRC15	1.5775	0.000380491	Up	64.49	42.2	20	20	mitochondria	K13023	CPN2; carboxypeptidase N regulatory subunit		GO:0001932 regulation of protein phosphorylation; GO:0001933 negative regulation of protein phosphorylation; GO:0006469 negative regulation of protein kinase activity; GO:0007154 cell communication; GO:0007165 signal transduction; GO:0007166 cell surface receptor signaling pathway; GO:0009892 negative regulation of metabolic process; GO:0009966 regulation of signal transduction; GO:0009968 negati…	GO:0005622 intracellular; GO:0005623 cell; GO:0005737 cytoplasm; GO:0044424 intracellular part; GO:0044464 cell part;	GO:0001968 fibronectin binding; GO:0004857 enzyme inhibitor activity; GO:0004860 protein kinase inhibitor activity; GO:0005488 binding; GO:0005515 protein binding; GO:0005518 collagen binding; GO:0019207 kinase regulator activity; GO:0019210 kinase inhibitor activity; GO:0019887 protein kinase regulator activity; GO:0030234 enzyme regulator activity; GO:0043236 laminin binding; GO:0044877 macromo…			T	KOG0619	FOG: Leucine rich repeat
Unigene40350_def_Gene.59763	Eukaryotic translation initiation factor 3 subunit I OS=Taeniopygia guttata OX=59729 GN=EIF3I PE=2 SV=2	EIF3I	0.6414	0.000430209	Down	37.533	63.5	15	15	mitochondria	K03246	EIF3I; translation initiation factor 3 subunit I	map03013 RNA transport	GO:0001525 angiogenesis; GO:0001568 blood vessel development; GO:0001889 liver development; GO:0001944 vasculature development; GO:0002040 sprouting angiogenesis; GO:0006412 translation; GO:0006413 translational initiation; GO:0006518 peptide metabolic process; GO:0006807 nitrogen compound metabolic process; GO:0007275 multicellular organism development; GO:0008152 metabolic process; GO:0009058 b…	GO:0005622 intracellular; GO:0005623 cell; GO:0005737 cytoplasm; GO:0005829 cytosol; GO:0005852 eukaryotic translation initiation factor 3 complex; GO:0032991 macromolecular complex; GO:0044424 intracellular part; GO:0044444 cytoplasmic part; GO:0044464 cell part; GO:0071541 eukaryotic translation initiation factor 3 complex, eIF3m;	GO:0003676 nucleic acid binding; GO:0003723 RNA binding; GO:0003743 translation initiation factor activity; GO:0005488 binding; GO:0005515 protein binding; GO:0008135 translation factor activity, RNA binding; GO:0019899 enzyme binding; GO:0097159 organic cyclic compound binding; GO:1901363 heterocyclic compound binding;			JT	KOG0643	Translation initiation factor 3, subunit i (eIF-3i)/TGF-beta receptor-interacting protein (TRIP-1)
CL1608.Contig6_def_Gene.15554	Aryl hydrocarbon receptor nuclear translocator OS=Bos taurus OX=9913 GN=ARNT PE=1 SV=1	ARNT	1.5861	0.000436621	Up	79.003	8.7	4	4	nucleus	K09097	ARNT; aryl hydrocarbon receptor nuclear translocator	map04066 HIF-1 signaling pathway; map04934 Cushing syndrome; map05200 Pathways in cancer; map05204 Chemical carcinogenesis; map05211 Renal cell carcinoma	GO:0000003 reproduction; GO:0000122 negative regulation of transcription from RNA polymerase II promoter; GO:0001666 response to hypoxia; GO:0001701 in utero embryonic development; GO:0001708 cell fate specification; GO:0001817 regulation of cytokine production; GO:0001819 positive regulation of cytokine production; GO:0001890 placenta development; GO:0001892 embryonic placenta development; GO:00…	GO:0005622 intracellular; GO:0005623 cell; GO:0005634 nucleus; GO:0005654 nucleoplasm; GO:0005667 transcription factor complex; GO:0005737 cytoplasm; GO:0016604 nuclear body; GO:0031974 membrane-enclosed lumen; GO:0031981 nuclear lumen; GO:0032991 macromolecular complex; GO:0043226 organelle; GO:0043227 membrane-bounded organelle; GO:0043229 intracellular organelle; GO:0043231 intracellular membr…	GO:0000981 RNA polymerase II transcription factor activity, sequence-specific DNA binding; GO:0000982 transcription factor activity, RNA polymerase II core promoter proximal region sequence-specific binding; GO:0001067 regulatory region nucleic acid binding; GO:0001077 transcriptional activator activity, RNA polymerase II core promoter proximal region sequence-specific binding; GO:0001085 RNA pol…	PF00010; PF00989	Helix-loop-helix DNA-binding domain; PAS fold	K	KOG3561	Aryl-hydrocarbon receptor nuclear translocator
Unigene6423_def_Gene.39262	Alpha-taxilin OS=Homo sapiens OX=9606 GN=TXLNA PE=1 SV=3	TXLNA	0.4975	0.000437776	Down	62.241	10.9	5	5	cytoplasm				GO:0001775 cell activation; GO:0002376 immune system process; GO:0007154 cell communication; GO:0007165 signal transduction; GO:0007166 cell surface receptor signaling pathway; GO:0008283 cell proliferation; GO:0009966 regulation of signal transduction; GO:0009987 cellular process; GO:0010033 response to organic substance; GO:0010469 regulation of receptor activity; GO:0010646 regulation of cell …	GO:0005576 extracellular region; GO:0005622 intracellular; GO:0005623 cell; GO:0005737 cytoplasm; GO:0005829 cytosol; GO:0044424 intracellular part; GO:0044444 cytoplasmic part; GO:0044464 cell part;	GO:0005102 receptor binding; GO:0005125 cytokine activity; GO:0005488 binding; GO:0005515 protein binding; GO:0030372 high molecular weight B cell growth factor receptor binding; GO:0030545 receptor regulator activity; GO:0048018 receptor agonist activity; GO:0070851 growth factor receptor binding; GO:0098772 molecular function regulator;			Z	KOG1850	Myosin-like coiled-coil protein
CL1049.Contig1_def_Gene.10887	Ubiquitin-associated protein 2 OS=Homo sapiens OX=9606 GN=UBAP2 PE=1 SV=1	UBAP2	0.5602	0.000438693	Down	119.71	19.3	13	13	extracellular				GO:0000003 reproduction; GO:0002009 morphogenesis of an epithelium; GO:0002064 epithelial cell development; GO:0002065 columnar/cuboidal epithelial cell differentiation; GO:0002066 columnar/cuboidal epithelial cell development; GO:0003002 regionalization; GO:0003006 developmental process involved in reproduction; GO:0006355 regulation of transcription, DNA-templated; GO:0007163 establishment or m…	GO:0000932 P-body; GO:0005622 intracellular; GO:0005623 cell; GO:0005634 nucleus; GO:0005737 cytoplasm; GO:0032991 macromolecular complex; GO:0035770 ribonucleoprotein granule; GO:0036464 cytoplasmic ribonucleoprotein granule; GO:0043226 organelle; GO:0043227 membrane-bounded organelle; GO:0043228 non-membrane-bounded organelle; GO:0043229 intracellular organelle; GO:0043231 intracellular membran…	GO:0005488 binding; GO:0005515 protein binding;
CL1861.Contig1_def_Gene.17263	Eukaryotic translation initiation factor 1 OS=Bos taurus OX=9913 GN=EIF1 PE=3 SV=1	EIF1	0.6076	0.000444802	Down	17.155	47.3	7	1	mitochondria	K03113	EIF1, SUI1; translation initiation factor 1	map03013 RNA transport	GO:0001666 response to hypoxia; GO:0001731 formation of translation preinitiation complex; GO:0002181 cytoplasmic translation; GO:0002183 cytoplasmic translational initiation; GO:0006412 translation; GO:0006413 translational initiation; GO:0006518 peptide metabolic process; GO:0006807 nitrogen compound metabolic process; GO:0006950 response to stress; GO:0008152 metabolic process; GO:0009058 bios…	GO:0005622 intracellular; GO:0005623 cell; GO:0005737 cytoplasm; GO:0016282 eukaryotic 43S preinitiation complex; GO:0032991 macromolecular complex; GO:0043614 multi-eIF complex; GO:0044424 intracellular part; GO:0044444 cytoplasmic part; GO:0044464 cell part; GO:0070993 translation preinitiation complex; GO:1990904 ribonucleoprotein complex;	GO:0003676 nucleic acid binding; GO:0003723 RNA binding; GO:0003743 translation initiation factor activity; GO:0005488 binding; GO:0008135 translation factor activity, RNA binding; GO:0097159 organic cyclic compound binding; GO:1901363 heterocyclic compound binding;	PF01253	Translation initiation factor SUI1	J	KOG1770	Translation initiation factor 1 (eIF-1/SUI1)
Unigene2846_def_Gene.36991	7,8-dihydro-8-oxoguanine triphosphatase OS=Rattus norvegicus OX=10116 GN=Nudt1 PE=1 SV=1	Nudt1	0.5795	0.000537078	Down	19.617	16.3	2	2	nucleus	K17816	NUDT1, MTH1; 8-oxo-dGTP diphosphatase / 2-hydroxy-dATP diphosphatase [EC:3.6.1.55 3.6.1.56]		GO:0000003 reproduction; GO:0003006 developmental process involved in reproduction; GO:0006139 nucleobase-containing compound metabolic process; GO:0006163 purine nucleotide metabolic process; GO:0006195 purine nucleotide catabolic process; GO:0006203 dGTP catabolic process; GO:0006259 DNA metabolic process; GO:0006281 DNA repair; GO:0006725 cellular aromatic compound metabolic process; GO:000675…	GO:0001669 acrosomal vesicle; GO:0005576 extracellular region; GO:0005615 extracellular space; GO:0005622 intracellular; GO:0005623 cell; GO:0005634 nucleus; GO:0005635 nuclear envelope; GO:0005737 cytoplasm; GO:0005739 mitochondrion; GO:0005759 mitochondrial matrix; GO:0005829 cytosol; GO:0005886 plasma membrane; GO:0012505 endomembrane system; GO:0016020 membrane; GO:0030141 secretory granule; …	GO:0003676 nucleic acid binding; GO:0003723 RNA binding; GO:0003824 catalytic activity; GO:0003924 GTPase activity; GO:0005488 binding; GO:0008413 8-oxo-7,8-dihydroguanosine triphosphate pyrophosphatase activity; GO:0016462 pyrophosphatase activity; GO:0016787 hydrolase activity; GO:0016817 hydrolase activity, acting on acid anhydrides; GO:0016818 hydrolase activity, acting on acid anhydrides, in…	PF00293	NUDIX domain
Unigene34429_def_Gene.55628	Superoxide dismutase [Cu-Zn] OS=Gallus gallus OX=9031 GN=SOD1 PE=1 SV=3	SOD1	0.6526	0.000566883	Down	17.185	82.8	12	12	mitochondria	K04565	SOD1; superoxide dismutase, Cu-Zn family [EC:1.15.1.1]	map04146 Peroxisome; map04213 Longevity regulating pathway - multiple species; map05014 Amyotrophic lateral sclerosis (ALS); map05016 Huntington disease; map05020 Prion diseases	GO:0000003 reproduction; GO:0000187 activation of MAPK activity; GO:0000209 protein polyubiquitination; GO:0000302 response to reactive oxygen species; GO:0000303 response to superoxide; GO:0000305 response to oxygen radical; GO:0000902 cell morphogenesis; GO:0000904 cell morphogenesis involved in differentiation; GO:0001306 age-dependent response to oxidative stress; GO:0001541 ovarian follicle …	GO:0000323 lytic vacuole; GO:0005576 extracellular region; GO:0005615 extracellular space; GO:0005622 intracellular; GO:0005623 cell; GO:0005634 nucleus; GO:0005654 nucleoplasm; GO:0005737 cytoplasm; GO:0005739 mitochondrion; GO:0005740 mitochondrial envelope; GO:0005758 mitochondrial intermembrane space; GO:0005759 mitochondrial matrix; GO:0005764 lysosome; GO:0005773 vacuole; GO:0005777 peroxis…	GO:0003824 catalytic activity; GO:0004784 superoxide dismutase activity; GO:0004842 ubiquitin-protein transferase activity; GO:0005488 binding; GO:0005507 copper ion binding; GO:0005515 protein binding; GO:0008270 zinc ion binding; GO:0016209 antioxidant activity; GO:0016491 oxidoreductase activity; GO:0016721 oxidoreductase activity, acting on superoxide radicals as acceptor; GO:0016740 transfer…	PF00080	Copper/zinc superoxide dismutase (SODC)	P	KOG0441	Cu2+/Zn2+ superoxide dismutase SOD1
Unigene35453_def_Gene.56237	DnaJ homolog subfamily C member 2 OS=Homo sapiens OX=9606 GN=DNAJC2 PE=1 SV=4	DNAJC2	0.654	0.00058691	Down	74.797	18.7	9	9	nucleus	K09522	DNAJC2; DnaJ homolog subfamily C member 2		GO:0001558 regulation of cell growth; GO:0006139 nucleobase-containing compound metabolic process; GO:0006259 DNA metabolic process; GO:0006260 DNA replication; GO:0006355 regulation of transcription, DNA-templated; GO:0006357 regulation of transcription from RNA polymerase II promoter; GO:0006457 protein folding; GO:0006458 'de novo' protein folding; GO:0006725 cellular aromatic compound metabol…	GO:0005622 intracellular; GO:0005623 cell; GO:0005634 nucleus; GO:0005635 nuclear envelope; GO:0005654 nucleoplasm; GO:0005737 cytoplasm; GO:0005829 cytosol; GO:0012505 endomembrane system; GO:0016020 membrane; GO:0031090 organelle membrane; GO:0031965 nuclear membrane; GO:0031967 organelle envelope; GO:0031974 membrane-enclosed lumen; GO:0031975 envelope; GO:0031981 nuclear lumen; GO:0043226 org…	GO:0000981 RNA polymerase II transcription factor activity, sequence-specific DNA binding; GO:0001671 ATPase activator activity; GO:0003682 chromatin binding; GO:0003700 transcription factor activity, sequence-specific DNA binding; GO:0005488 binding; GO:0005515 protein binding; GO:0008047 enzyme activator activity; GO:0030234 enzyme regulator activity; GO:0030544 Hsp70 protein binding; GO:003107…	PF00226; PF00249	DnaJ domain; Myb-like DNA-binding domain	K	KOG0724	Zuotin and related molecular chaperones (DnaJ superfamily), contains DNA-binding domains
Unigene39460_def_Gene.59054	Rho GDP-dissociation inhibitor 2 OS=Bos taurus OX=9913 GN=ARHGDIB PE=2 SV=3	ARHGDIB	0.4639	0.000590609	Down	26.219	48.9	7	7	cytoplasm	K12462	ARHGDI, RHOGDI; Rho GDP-dissociation inhibitor	map04722 Neurotrophin signaling pathway; map04962 Vasopressin-regulated water reabsorption	GO:0007162 negative regulation of cell adhesion; GO:0007275 multicellular organism development; GO:0009966 regulation of signal transduction; GO:0010646 regulation of cell communication; GO:0023051 regulation of signaling; GO:0030155 regulation of cell adhesion; GO:0030334 regulation of cell migration; GO:0030336 negative regulation of cell migration; GO:0032501 multicellular organismal process; …	GO:0005622 intracellular; GO:0005623 cell; GO:0005737 cytoplasm; GO:0005829 cytosol; GO:0005856 cytoskeleton; GO:0016020 membrane; GO:0031410 cytoplasmic vesicle; GO:0031982 vesicle; GO:0043226 organelle; GO:0043227 membrane-bounded organelle; GO:0043228 non-membrane-bounded organelle; GO:0043229 intracellular organelle; GO:0043232 intracellular non-membrane-bounded organelle; GO:0044424 intracel…	GO:0003824 catalytic activity; GO:0003924 GTPase activity; GO:0005092 GDP-dissociation inhibitor activity; GO:0005094 Rho GDP-dissociation inhibitor activity; GO:0005488 binding; GO:0005515 protein binding; GO:0016462 pyrophosphatase activity; GO:0016787 hydrolase activity; GO:0016817 hydrolase activity, acting on acid anhydrides; GO:0016818 hydrolase activity, acting on acid anhydrides, in phosp…	PF02115	RHO protein GDP dissociation inhibitor	T	KOG3205	Rho GDP-dissociation inhibitor
Unigene137_def_Gene.33364	Eukaryotic translation initiation factor 4B OS=Homo sapiens OX=9606 GN=EIF4B PE=1 SV=2	EIF4B	0.6467	0.000598343	Down	69.711	44.7	19	19	nucleus	K03258	EIF4B; translation initiation factor 4B	map03013 RNA transport; map04150 mTOR signaling pathway; map04151 PI3K-Akt signaling pathway; map05205 Proteoglycans in cancer	GO:0001731 formation of translation preinitiation complex; GO:0002181 cytoplasmic translation; GO:0002183 cytoplasmic translational initiation; GO:0006412 translation; GO:0006413 translational initiation; GO:0006417 regulation of translation; GO:0006446 regulation of translational initiation; GO:0006518 peptide metabolic process; GO:0006807 nitrogen compound metabolic process; GO:0008152 metaboli…	GO:0005622 intracellular; GO:0005623 cell; GO:0005737 cytoplasm; GO:0005829 cytosol; GO:0005844 polysome; GO:0016281 eukaryotic translation initiation factor 4F complex; GO:0030425 dendrite; GO:0032991 macromolecular complex; GO:0036477 somatodendritic compartment; GO:0042995 cell projection; GO:0043005 neuron projection; GO:0043025 neuronal cell body; GO:0044297 cell body; GO:0044424 intracellul…	GO:0003676 nucleic acid binding; GO:0003723 RNA binding; GO:0003725 double-stranded RNA binding; GO:0003727 single-stranded RNA binding; GO:0003729 mRNA binding; GO:0003743 translation initiation factor activity; GO:0003824 catalytic activity; GO:0004386 helicase activity; GO:0005488 binding; GO:0008135 translation factor activity, RNA binding; GO:0016462 pyrophosphatase activity; GO:0016787 hydr…	PF00076	RNA recognition motif. (a.k.a. RRM, RBD, or RNP domain)	A	KOG0118	FOG: RRM domain
Unigene783_def_Gene.34828	Peflin OS=Homo sapiens OX=9606 GN=PEF1 PE=1 SV=1	PEF1	0.6216	0.000621418	Down	23.5	24.4	6	6	cytoplasm				GO:0001837 epithelial to mesenchymal transition; GO:0006508 proteolysis; GO:0006807 nitrogen compound metabolic process; GO:0006810 transport; GO:0006888 ER to Golgi vesicle-mediated transport; GO:0006900 membrane budding; GO:0006901 vesicle coating; GO:0006903 vesicle targeting; GO:0006996 organelle organization; GO:0007275 multicellular organism development; GO:0008152 metabolic process; GO:000…	GO:0005622 intracellular; GO:0005623 cell; GO:0005737 cytoplasm; GO:0005798 Golgi-associated vesicle; GO:0012505 endomembrane system; GO:0012506 vesicle membrane; GO:0012507 ER to Golgi transport vesicle membrane; GO:0016020 membrane; GO:0030117 membrane coat; GO:0030120 vesicle coat; GO:0030127 COPII vesicle coat; GO:0030133 transport vesicle; GO:0030134 ER to Golgi transport vesicle; GO:0030135…	GO:0003824 catalytic activity; GO:0004175 endopeptidase activity; GO:0004197 cysteine-type endopeptidase activity; GO:0004198 calcium-dependent cysteine-type endopeptidase activity; GO:0005488 binding; GO:0005509 calcium ion binding; GO:0005515 protein binding; GO:0008233 peptidase activity; GO:0008234 cysteine-type peptidase activity; GO:0016787 hydrolase activity; GO:0043167 ion binding; GO:004…	PF13202; PF13405	EF hand; EF-hand domain	T	KOG0037	Ca2+-binding protein, EF-Hand protein superfamily
Unigene22736_def_Gene.48439	Glycylpeptide N-tetradecanoyltransferase 2 OS=Mus musculus OX=10090 GN=Nmt2 PE=1 SV=1	Nmt2	0.5135	0.000627433	Down	57.022	20.2	8	4	nucleus	K00671	NMT; glycylpeptide N-tetradecanoyltransferase [EC:2.3.1.97]		GO:0001700 embryonic development via the syncytial blastoderm; GO:0002009 morphogenesis of an epithelium; GO:0006464 cellular protein modification process; GO:0006497 protein lipidation; GO:0006498 N-terminal protein lipidation; GO:0006499 N-terminal protein myristoylation; GO:0006807 nitrogen compound metabolic process; GO:0006810 transport; GO:0007275 multicellular organism development; GO:0007…	GO:0005622 intracellular; GO:0005623 cell; GO:0005737 cytoplasm; GO:0005794 Golgi apparatus; GO:0005829 cytosol; GO:0005886 plasma membrane; GO:0012505 endomembrane system; GO:0016020 membrane; GO:0019898 extrinsic component of membrane; GO:0043226 organelle; GO:0043227 membrane-bounded organelle; GO:0043229 intracellular organelle; GO:0043231 intracellular membrane-bounded organelle; GO:0044424 …	GO:0003824 catalytic activity; GO:0004379 glycylpeptide N-tetradecanoyltransferase activity; GO:0016410 N-acyltransferase activity; GO:0016740 transferase activity; GO:0016746 transferase activity, transferring acyl groups; GO:0016747 transferase activity, transferring acyl groups other than amino-acyl groups; GO:0019107 myristoyltransferase activity;	PF01233; PF02799	Myristoyl-CoA:protein N-myristoyltransferase, N-terminal domain; Myristoyl-CoA:protein N-myristoyltransferase, C-terminal domain	I	KOG2779	N-myristoyl transferase
Unigene29800_def_Gene.53104	N-alpha-acetyltransferase 25, NatB auxiliary subunit OS=Homo sapiens OX=9606 GN=NAA25 PE=1 SV=1	NAA25	0.5048	0.000670829	Down	111.75	13.2	10	10	nucleus	K17973	NAA25, MDM20; N-terminal acetyltransferase B complex non-catalytic subunit		GO:0000003 reproduction; GO:0000902 cell morphogenesis; GO:0000904 cell morphogenesis involved in differentiation; GO:0001667 ameboidal-type cell migration; GO:0002064 epithelial cell development; GO:0002065 columnar/cuboidal epithelial cell differentiation; GO:0002066 columnar/cuboidal epithelial cell development; GO:0002253 activation of immune response; GO:0002376 immune system process; GO:000…	GO:0000323 lytic vacuole; GO:0005622 intracellular; GO:0005623 cell; GO:0005737 cytoplasm; GO:0005764 lysosome; GO:0005773 vacuole; GO:0005794 Golgi apparatus; GO:0005829 cytosol; GO:0012505 endomembrane system; GO:0030027 lamellipodium; GO:0030424 axon; GO:0030426 growth cone; GO:0030427 site of polarized growth; GO:0031248 protein acetyltransferase complex; GO:0031252 cell leading edge; GO:0031…	GO:0003779 actin binding; GO:0005488 binding; GO:0005515 protein binding; GO:0008092 cytoskeletal protein binding; GO:0044877 macromolecular complex binding; GO:0051015 actin filament binding;			Z	KOG2053	Mitochondrial inheritance and actin cytoskeleton organization protein
Unigene9218_def_Gene.40893	Rho guanine nucleotide exchange factor 1 OS=Homo sapiens OX=9606 GN=ARHGEF1 PE=1 SV=2	ARHGEF1	0.6182	0.000678949	Down	22.828	27.9	4	4	extracellular	K12330	ARHGEF1; Rho guanine nucleotide exchange factor 1	map04270 Vascular smooth muscle contraction; map04611 Platelet activation; map04810 Regulation of actin cytoskeleton; map04928 Parathyroid hormone synthesis, secretion and action; map05130 Pathogenic Escherichia coli infection; map05135 Yersinia infection; map05163 Human cytomegalovirus infection; map05200 Pathways in cancer; map05205 Proteoglycans in cancer	GO:0000003 reproduction; GO:0000902 cell morphogenesis; GO:0000904 cell morphogenesis involved in differentiation; GO:0001700 embryonic development via the syncytial blastoderm; GO:0001703 gastrulation with mouth forming first; GO:0002009 morphogenesis of an epithelium; GO:0002064 epithelial cell development; GO:0002165 instar larval or pupal development; GO:0003006 developmental process involved…	GO:0005622 intracellular; GO:0005623 cell; GO:0005737 cytoplasm; GO:0005826 actomyosin contractile ring; GO:0005856 cytoskeleton; GO:0005886 plasma membrane; GO:0005938 cell cortex; GO:0015629 actin cytoskeleton; GO:0016020 membrane; GO:0016324 apical plasma membrane; GO:0016328 lateral plasma membrane; GO:0030478 actin cap; GO:0030863 cortical cytoskeleton; GO:0030864 cortical actin cytoskeleton…	GO:0005085 guanyl-nucleotide exchange factor activity; GO:0005088 Ras guanyl-nucleotide exchange factor activity; GO:0005089 Rho guanyl-nucleotide exchange factor activity; GO:0005488 binding; GO:0005515 protein binding; GO:0017016 Ras GTPase binding; GO:0017048 Rho GTPase binding; GO:0019899 enzyme binding; GO:0031267 small GTPase binding; GO:0051020 GTPase binding; GO:0098772 molecular function…	PF09128	Regulator of G protein signalling-like domain	T	KOG3520	Predicted guanine nucleotide exchange factor
Unigene9394_def_Gene.41096	Eukaryotic translation initiation factor 2A OS=Gallus gallus OX=9031 GN=EIF2A PE=2 SV=1	EIF2A	0.5924	0.000835809	Down	65.055	28.2	10	10	mitochondria	K15026	EIF2A; translation initiation factor 2A		GO:0006412 translation; GO:0006413 translational initiation; GO:0006417 regulation of translation; GO:0006518 peptide metabolic process; GO:0006807 nitrogen compound metabolic process; GO:0006996 organelle organization; GO:0008152 metabolic process; GO:0009058 biosynthetic process; GO:0009059 macromolecule biosynthetic process; GO:0009889 regulation of biosynthetic process; GO:0009893 positive re…	GO:0005622 intracellular; GO:0005623 cell; GO:0005737 cytoplasm; GO:0005829 cytosol; GO:0005840 ribosome; GO:0005850 eukaryotic translation initiation factor 2 complex; GO:0015935 small ribosomal subunit; GO:0022626 cytosolic ribosome; GO:0022627 cytosolic small ribosomal subunit; GO:0032991 macromolecular complex; GO:0043226 organelle; GO:0043228 non-membrane-bounded organelle; GO:0043229 intrac…	GO:0000049 tRNA binding; GO:0003676 nucleic acid binding; GO:0003723 RNA binding; GO:0003729 mRNA binding; GO:0003743 translation initiation factor activity; GO:0005488 binding; GO:0008135 translation factor activity, RNA binding; GO:0043021 ribonucleoprotein complex binding; GO:0043022 ribosome binding; GO:0044877 macromolecular complex binding; GO:0097159 organic cyclic compound binding; GO:190…			J	KOG2315	Predicted translation initiation factor related to eIF-3a
CL1906.Contig1_def_Gene.17529	Microtubule-associated protein 1B OS=Homo sapiens OX=9606 GN=MAP1B PE=1 SV=2	MAP1B	0.6261	0.000866811	Down	158.16	41.5	43	22	nucleus	K10429	MAP1; microtubule-associated protein 1		GO:0000226 microtubule cytoskeleton organization; GO:0000902 cell morphogenesis; GO:0000904 cell morphogenesis involved in differentiation; GO:0001558 regulation of cell growth; GO:0001578 microtubule bundle formation; GO:0001654 eye development; GO:0001764 neuron migration; GO:0003008 system process; GO:0006810 transport; GO:0006928 movement of cell or subcellular component; GO:0006950 response …	GO:0001750 photoreceptor outer segment; GO:0005622 intracellular; GO:0005623 cell; GO:0005737 cytoplasm; GO:0005829 cytosol; GO:0005856 cytoskeleton; GO:0005874 microtubule; GO:0005875 microtubule associated complex; GO:0005886 plasma membrane; GO:0005929 cilium; GO:0014069 postsynaptic density; GO:0015630 microtubule cytoskeleton; GO:0016020 membrane; GO:0030424 axon; GO:0030425 dendrite; GO:003…	GO:0003779 actin binding; GO:0005198 structural molecule activity; GO:0005488 binding; GO:0005515 protein binding; GO:0005519 cytoskeletal regulatory protein binding; GO:0005543 phospholipid binding; GO:0008017 microtubule binding; GO:0008092 cytoskeletal protein binding; GO:0008289 lipid binding; GO:0015631 tubulin binding; GO:0019899 enzyme binding; GO:0019900 kinase binding; GO:0043167 ion bin…			Z	KOG3592	Microtubule-associated proteins
Unigene29572_def_Gene.52827	Y-box-binding protein 3 OS=Rattus norvegicus OX=10116 GN=Ybx3 PE=1 SV=1	Ybx3	0.6627	0.000896817	Down	34.519	50.9	15	9	nucleus	K06099	CSDA, ZONAB; cold shock domain protein A	map04530 Tight junction				PF00313	'Cold-shock' DNA-binding domain	J	KOG3070	Predicted RNA-binding protein containing PIN domain and invovled in translation or RNA processing
Unigene9130_def_Gene.40825	N-alpha-acetyltransferase 15, NatA auxiliary subunit OS=Homo sapiens OX=9606 GN=NAA15 PE=1 SV=1	NAA15	0.652	0.000910638	Down	101.02	37.5	25	20	cytoplasm	K20792	NAA15_16; N-alpha-acetyltransferase 15/16, NatA auxiliary subunit		GO:0006355 regulation of transcription, DNA-templated; GO:0006464 cellular protein modification process; GO:0006473 protein acetylation; GO:0006474 N-terminal protein amino acid acetylation; GO:0006807 nitrogen compound metabolic process; GO:0008152 metabolic process; GO:0009889 regulation of biosynthetic process; GO:0009891 positive regulation of biosynthetic process; GO:0009893 positive regulat…	GO:0005622 intracellular; GO:0005623 cell; GO:0005634 nucleus; GO:0005667 transcription factor complex; GO:0005737 cytoplasm; GO:0005829 cytosol; GO:0031248 protein acetyltransferase complex; GO:0031414 N-terminal protein acetyltransferase complex; GO:0031415 NatA complex; GO:0032991 macromolecular complex; GO:0043226 organelle; GO:0043227 membrane-bounded organelle; GO:0043229 intracellular orga…	GO:0003824 catalytic activity; GO:0005488 binding; GO:0008080 N-acetyltransferase activity; GO:0016407 acetyltransferase activity; GO:0016410 N-acyltransferase activity; GO:0016740 transferase activity; GO:0016746 transferase activity, transferring acyl groups; GO:0016747 transferase activity, transferring acyl groups other than amino-acyl groups; GO:0043021 ribonucleoprotein complex binding; GO:…			B	KOG1156	N-terminal acetyltransferase
Unigene4816_def_Gene.37934	Protein flightless-1 homolog OS=Homo sapiens OX=9606 GN=FLII PE=1 SV=2	FLII	0.6044	0.000913051	Down	145.33	16.6	15	15	mitochondria				GO:0001703 gastrulation with mouth forming first; GO:0006996 organelle organization; GO:0007010 cytoskeleton organization; GO:0007275 multicellular organism development; GO:0007369 gastrulation; GO:0007525 somatic muscle development; GO:0007527 adult somatic muscle development; GO:0009653 anatomical structure morphogenesis; GO:0009790 embryo development; GO:0009987 cellular process; GO:0010004 ga…	GO:0005622 intracellular; GO:0005623 cell; GO:0005634 nucleus; GO:0005654 nucleoplasm; GO:0005737 cytoplasm; GO:0005815 microtubule organizing center; GO:0005829 cytosol; GO:0005856 cytoskeleton; GO:0005903 brush border; GO:0005912 adherens junction; GO:0005924 cell-substrate adherens junction; GO:0005925 focal adhesion; GO:0015630 microtubule cytoskeleton; GO:0030054 cell junction; GO:0030055 ce…	GO:0003779 actin binding; GO:0005488 binding; GO:0005509 calcium ion binding; GO:0005515 protein binding; GO:0008092 cytoskeletal protein binding; GO:0043167 ion binding; GO:0043169 cation binding; GO:0046872 metal ion binding;	PF00626	Gelsolin repeat	Z	KOG0444	Cytoskeletal regulator Flightless-I (contains leucine-rich and gelsolin repeats)
CL1617.Contig2_def_Gene.15621	Disabled homolog 2 OS=Homo sapiens OX=9606 GN=DAB2 PE=1 SV=3	DAB2	0.6634	0.000999797	Down	76.569	23.8	12	12	nucleus	K12475	DAB2; disabled homolog 2	map04144 Endocytosis	GO:0000003 reproduction; GO:0000165 MAPK cascade; GO:0000187 activation of MAPK activity; GO:0000902 cell morphogenesis; GO:0000904 cell morphogenesis involved in differentiation; GO:0001558 regulation of cell growth; GO:0001654 eye development; GO:0001700 embryonic development via the syncytial blastoderm; GO:0001701 in utero embryonic development; GO:0001745 compound eye morphogenesis; GO:00017…	GO:0000323 lytic vacuole; GO:0001650 fibrillar center; GO:0005622 intracellular; GO:0005623 cell; GO:0005634 nucleus; GO:0005730 nucleolus; GO:0005737 cytoplasm; GO:0005764 lysosome; GO:0005765 lysosomal membrane; GO:0005773 vacuole; GO:0005774 vacuolar membrane; GO:0005798 Golgi-associated vesicle; GO:0005829 cytosol; GO:0005886 plasma membrane; GO:0005905 clathrin-coated pit; GO:0005938 cell co…	GO:0005102 receptor binding; GO:0005118 sevenless binding; GO:0005178 integrin binding; GO:0005488 binding; GO:0005515 protein binding; GO:0005543 phospholipid binding; GO:0005546 phosphatidylinositol-4,5-bisphosphate binding; GO:0008022 protein C-terminus binding; GO:0008289 lipid binding; GO:0017124 SH3 domain binding; GO:0019904 protein domain specific binding; GO:0030276 clathrin binding; GO:…	PF00640	Phosphotyrosine interaction domain (PTB/PID)	T	KOG3535	Adaptor protein Disabled
CL3234.Contig1_def_Gene.25869	Spermatogenesis-associated serine-rich protein 2 OS=Mus musculus OX=10090 GN=Spats2 PE=1 SV=1	Spats2	0.4146	0.00111244	Down	58.408	12.1	5	5	nucleus					GO:0005622 intracellular; GO:0005623 cell; GO:0005737 cytoplasm; GO:0005829 cytosol; GO:0044424 intracellular part; GO:0044444 cytoplasmic part; GO:0044464 cell part;
Unigene1191_def_Gene.35830	Aldose reductase OS=Homo sapiens OX=9606 GN=AKR1B1 PE=1 SV=3	AKR1B1	0.6391	0.00111511	Down	37.316	41.6	10	7	cytoplasm	K00011	AKR1B; aldehyde reductase [EC:1.1.1.21]	map00040 Pentose and glucuronate interconversions; map00051 Fructose and mannose metabolism; map00052 Galactose metabolism; map00561 Glycerolipid metabolism; map00790 Folate biosynthesis; map01100 Metabolic pathways	GO:0000003 reproduction; GO:0000302 response to reactive oxygen species; GO:0001101 response to acid chemical; GO:0001523 retinoid metabolic process; GO:0001655 urogenital system development; GO:0001822 kidney development; GO:0001894 tissue homeostasis; GO:0003008 system process; GO:0003014 renal system process; GO:0003091 renal water homeostasis; GO:0005975 carbohydrate metabolic process; GO:000…	GO:0000323 lytic vacuole; GO:0005576 extracellular region; GO:0005615 extracellular space; GO:0005622 intracellular; GO:0005623 cell; GO:0005634 nucleus; GO:0005654 nucleoplasm; GO:0005737 cytoplasm; GO:0005739 mitochondrion; GO:0005759 mitochondrial matrix; GO:0005764 lysosome; GO:0005773 vacuole; GO:0005829 cytosol; GO:0005902 microvillus; GO:0005911 cell-cell junction; GO:0030054 cell junction…	GO:0001758 retinal dehydrogenase activity; GO:0003824 catalytic activity; GO:0004032 alditol:NADP+ 1-oxidoreductase activity; GO:0004033 aldo-keto reductase (NADP) activity; GO:0004303 estradiol 17-beta-dehydrogenase activity; GO:0008106 alcohol dehydrogenase (NADP+) activity; GO:0009055 electron carrier activity; GO:0016229 steroid dehydrogenase activity; GO:0016491 oxidoreductase activity; GO:0…	PF00248	Aldo/keto reductase family	S	KOG1577	Aldo/keto reductase family proteins
CL2379.Contig2_def_Gene.20791	Programmed cell death protein 4 OS=Rattus norvegicus OX=10116 GN=Pdcd4 PE=1 SV=2	Pdcd4	0.5041	0.00112668	Down	49.919	24.5	8	8	nucleus	K16865	PDCD4; programmed cell death protein 4	map05205 Proteoglycans in cancer; map05206 MicroRNAs in cancer	GO:0000003 reproduction; GO:0003006 developmental process involved in reproduction; GO:0007276 gamete generation; GO:0007281 germ cell development; GO:0007292 female gamete generation; GO:0007293 germarium-derived egg chamber formation; GO:0008283 cell proliferation; GO:0009653 anatomical structure morphogenesis; GO:0009987 cellular process; GO:0019953 sexual reproduction; GO:0022412 cellular pro…					T	KOG0403	Neoplastic transformation suppressor Pdcd4/MA-3, contains MA3 domain
CL3425.Contig1_def_Gene.26825	Ubiquitin-conjugating enzyme E2 variant 3 OS=Homo sapiens OX=9606 GN=UEVLD PE=1 SV=2	UEVLD	0.5994	0.00123157	Down	52.242	22.5	9	9	cytoplasm							PF05743; PF02866	UEV domain; lactate/malate dehydrogenase, alpha/beta C-terminal domain	COU	KOG2391	Vacuolar sorting protein/ubiquitin receptor VPS23
Unigene1038_def_Gene.35464	TBC1 domain family member 5 OS=Homo sapiens OX=9606 GN=TBC1D5 PE=1 SV=1	TBC1D5	0.5514	0.00125347	Down	90.714	26.9	14	14	cytoplasm	K18469	TBC1D5; TBC1 domain family member 5		GO:0006810 transport; GO:0006886 intracellular protein transport; GO:0008104 protein localization; GO:0015031 protein transport; GO:0015833 peptide transport; GO:0031338 regulation of vesicle fusion; GO:0032879 regulation of localization; GO:0033036 macromolecule localization; GO:0033043 regulation of organelle organization; GO:0034613 cellular protein localization; GO:0042886 amide transport; GO…	GO:0005622 intracellular; GO:0005623 cell; GO:0005737 cytoplasm; GO:0005794 Golgi apparatus; GO:0012505 endomembrane system; GO:0043226 organelle; GO:0043227 membrane-bounded organelle; GO:0043229 intracellular organelle; GO:0043231 intracellular membrane-bounded organelle; GO:0044424 intracellular part; GO:0044444 cytoplasmic part; GO:0044464 cell part;	GO:0005096 GTPase activator activity; GO:0005488 binding; GO:0005515 protein binding; GO:0008047 enzyme activator activity; GO:0017016 Ras GTPase binding; GO:0017137 Rab GTPase binding; GO:0019899 enzyme binding; GO:0030234 enzyme regulator activity; GO:0030695 GTPase regulator activity; GO:0031267 small GTPase binding; GO:0051020 GTPase binding; GO:0060589 nucleoside-triphosphatase regulator act…			U	KOG1091	Ypt/Rab-specific GTPase-activating protein GYP6
Unigene9742_def_Gene.41207	Cystatin-B OS=Pan troglodytes OX=9598 GN=CSTB PE=3 SV=1	CSTB	0.6362	0.00129719	Down	12.781	57	5	5	cytoplasm	K13907	CSTA_B; cystatin-A/B		GO:0007610 behavior; GO:0007626 locomotory behavior; GO:0008344 adult locomotory behavior; GO:0009892 negative regulation of metabolic process; GO:0010466 negative regulation of peptidase activity; GO:0010605 negative regulation of macromolecule metabolic process; GO:0010951 negative regulation of endopeptidase activity; GO:0019222 regulation of metabolic process; GO:0030162 regulation of proteol…	GO:0005576 extracellular region; GO:0005615 extracellular space; GO:0005622 intracellular; GO:0005623 cell; GO:0005634 nucleus; GO:0005730 nucleolus; GO:0005737 cytoplasm; GO:0005829 cytosol; GO:0031974 membrane-enclosed lumen; GO:0031981 nuclear lumen; GO:0043226 organelle; GO:0043227 membrane-bounded organelle; GO:0043228 non-membrane-bounded organelle; GO:0043229 intracellular organelle; GO:00…	GO:0002020 protease binding; GO:0004857 enzyme inhibitor activity; GO:0004866 endopeptidase inhibitor activity; GO:0004869 cysteine-type endopeptidase inhibitor activity; GO:0005488 binding; GO:0005515 protein binding; GO:0019899 enzyme binding; GO:0030234 enzyme regulator activity; GO:0030414 peptidase inhibitor activity; GO:0061134 peptidase regulator activity; GO:0061135 endopeptidase regulato…	PF00031	Cystatin domain
Unigene24727_def_Gene.49366	N-alpha-acetyltransferase 50 OS=Pongo abelii OX=9601 GN=NAA50 PE=2 SV=1	NAA50	0.588	0.00130581	Down	25.449	37	9	9	cytoplasm	K20793	NAA50, NAT5; N-alpha-acetyltransferase 50 [EC:2.3.1.258]		GO:0000070 mitotic sister chromatid segregation; GO:0000278 mitotic cell cycle; GO:0000280 nuclear division; GO:0000819 sister chromatid segregation; GO:0006325 chromatin organization; GO:0006464 cellular protein modification process; GO:0006473 protein acetylation; GO:0006474 N-terminal protein amino acid acetylation; GO:0006475 internal protein amino acid acetylation; GO:0006807 nitrogen compou…	GO:0005622 intracellular; GO:0005623 cell; GO:0005634 nucleus; GO:0005737 cytoplasm; GO:0005829 cytosol; GO:0031248 protein acetyltransferase complex; GO:0031414 N-terminal protein acetyltransferase complex; GO:0031415 NatA complex; GO:0032991 macromolecular complex; GO:0043226 organelle; GO:0043227 membrane-bounded organelle; GO:0043229 intracellular organelle; GO:0043231 intracellular membrane-…	GO:0003824 catalytic activity; GO:0004402 histone acetyltransferase activity; GO:0004596 peptide alpha-N-acetyltransferase activity; GO:0008080 N-acetyltransferase activity; GO:0010485 H4 histone acetyltransferase activity; GO:0016407 acetyltransferase activity; GO:0016410 N-acyltransferase activity; GO:0016740 transferase activity; GO:0016746 transferase activity, transferring acyl groups; GO:00…			S	KOG3138	Predicted N-acetyltransferase
Unigene18079_def_Gene.46013	Zinc finger CCCH domain-containing protein 15 OS=Gallus gallus OX=9031 GN=ZC3H15 PE=1 SV=1	ZC3H15	0.6461	0.0013372	Down	52.63	25.8	10	10	cytoplasm				GO:0006355 regulation of transcription, DNA-templated; GO:0006357 regulation of transcription from RNA polymerase II promoter; GO:0007154 cell communication; GO:0007165 signal transduction; GO:0007166 cell surface receptor signaling pathway; GO:0009889 regulation of biosynthetic process; GO:0009987 cellular process; GO:0010033 response to organic substance; GO:0010468 regulation of gene expressio…	GO:0005622 intracellular; GO:0005623 cell; GO:0005634 nucleus; GO:0005730 nucleolus; GO:0005737 cytoplasm; GO:0005829 cytosol; GO:0031974 membrane-enclosed lumen; GO:0031981 nuclear lumen; GO:0043226 organelle; GO:0043227 membrane-bounded organelle; GO:0043228 non-membrane-bounded organelle; GO:0043229 intracellular organelle; GO:0043231 intracellular membrane-bounded organelle; GO:0043232 intrac…	GO:0000981 RNA polymerase II transcription factor activity, sequence-specific DNA binding; GO:0003700 transcription factor activity, sequence-specific DNA binding;			S	KOG1763	Uncharacterized conserved protein, contains CCCH-type Zn-finger
CL3850.Contig1_def_Gene.29191	Actin-histidine N-methyltransferase OS=Gallus gallus OX=9031 GN=SETD3 PE=2 SV=1	SETD3	0.6167	0.00134664	Down	67.242	25.5	11	11	mitochondria	K19199	SETD3; protein-histidine N-methyltransferase [EC:2.1.1.85]		GO:0006325 chromatin organization; GO:0006355 regulation of transcription, DNA-templated; GO:0006357 regulation of transcription from RNA polymerase II promoter; GO:0006464 cellular protein modification process; GO:0006479 protein methylation; GO:0006807 nitrogen compound metabolic process; GO:0006996 organelle organization; GO:0008152 metabolic process; GO:0008213 protein alkylation; GO:0009889 …	GO:0000228 nuclear chromosome; GO:0000785 chromatin; GO:0000790 nuclear chromatin; GO:0005622 intracellular; GO:0005623 cell; GO:0005634 nucleus; GO:0005694 chromosome; GO:0031974 membrane-enclosed lumen; GO:0031981 nuclear lumen; GO:0043226 organelle; GO:0043227 membrane-bounded organelle; GO:0043228 non-membrane-bounded organelle; GO:0043229 intracellular organelle; GO:0043231 intracellular mem…	GO:0003712 transcription cofactor activity; GO:0003713 transcription coactivator activity; GO:0003824 catalytic activity; GO:0008168 methyltransferase activity; GO:0008170 N-methyltransferase activity; GO:0008276 protein methyltransferase activity; GO:0008757 S-adenosylmethionine-dependent methyltransferase activity; GO:0016278 lysine N-methyltransferase activity; GO:0016279 protein-lysine N-meth…	PF09273	Rubisco LSMT substrate-binding	K	KOG1337	N-methyltransferase
Unigene28928_def_Gene.52331	Cysteine protease ATG4B OS=Gallus gallus OX=9031 GN=ATG4B PE=2 SV=1	ATG4B	0.6022	0.0013717	Down	45.152	22.4	6	6	cytoplasm	K08342	ATG4; cysteine protease ATG4 [EC:3.4.22.-]	map04136 Autophagy - other; map04140 Autophagy - animal	GO:0000045 autophagosome assembly; GO:0000422 mitophagy; GO:0006464 cellular protein modification process; GO:0006497 protein lipidation; GO:0006501 C-terminal protein lipidation; GO:0006508 proteolysis; GO:0006605 protein targeting; GO:0006612 protein targeting to membrane; GO:0006807 nitrogen compound metabolic process; GO:0006810 transport; GO:0006886 intracellular protein transport; GO:000691…	GO:0005622 intracellular; GO:0005623 cell; GO:0005737 cytoplasm; GO:0005829 cytosol; GO:0044424 intracellular part; GO:0044444 cytoplasmic part; GO:0044464 cell part;	GO:0003824 catalytic activity; GO:0004175 endopeptidase activity; GO:0004197 cysteine-type endopeptidase activity; GO:0008233 peptidase activity; GO:0008234 cysteine-type peptidase activity; GO:0016787 hydrolase activity; GO:0070011 peptidase activity, acting on L-amino acid peptides;			UZ	KOG2674	Cysteine protease required for autophagy - Apg4p/Aut2p
Unigene41130_def_Gene.60123	Cysteine-rich protein 2 OS=Mus musculus OX=10090 GN=Crip2 PE=1 SV=1	Crip2	0.6392	0.00139893	Down	23.92	34.2	3	3	nucleus				GO:0002376 immune system process; GO:0002520 immune system development; GO:0007275 multicellular organism development; GO:0008284 positive regulation of cell proliferation; GO:0030097 hemopoiesis; GO:0032501 multicellular organismal process; GO:0032502 developmental process; GO:0042127 regulation of cell proliferation; GO:0048513 animal organ development; GO:0048518 positive regulation of biologi…	GO:0005622 intracellular; GO:0005623 cell; GO:0005737 cytoplasm; GO:0005938 cell cortex; GO:0044424 intracellular part; GO:0044444 cytoplasmic part; GO:0044464 cell part; GO:0071944 cell periphery; GO:0099568 cytoplasmic region;	GO:0005488 binding; GO:0008270 zinc ion binding; GO:0043167 ion binding; GO:0043169 cation binding; GO:0046872 metal ion binding; GO:0046914 transition metal ion binding;	PF00412	LIM domain	TZ	KOG1700	Regulatory protein MLP and related LIM proteins
CL1220.Contig2_def_Gene.12252	Ubiquitin carboxyl-terminal hydrolase 19 OS=Mus musculus OX=10090 GN=Usp19 PE=1 SV=1	Usp19	0.646	0.00140701	Down	153.49	11.4	9	9	nucleus	K11847	USP19; ubiquitin carboxyl-terminal hydrolase 19 [EC:3.4.19.12]		GO:0006464 cellular protein modification process; GO:0006508 proteolysis; GO:0006511 ubiquitin-dependent protein catabolic process; GO:0006807 nitrogen compound metabolic process; GO:0006950 response to stress; GO:0008152 metabolic process; GO:0009056 catabolic process; GO:0009057 macromolecule catabolic process; GO:0009892 negative regulation of metabolic process; GO:0009894 regulation of catabo…	GO:0005622 intracellular; GO:0005623 cell; GO:0005634 nucleus; GO:0005737 cytoplasm; GO:0005783 endoplasmic reticulum; GO:0005789 endoplasmic reticulum membrane; GO:0005829 cytosol; GO:0012505 endomembrane system; GO:0016020 membrane; GO:0031984 organelle subcompartment; GO:0042175 nuclear outer membrane-endoplasmic reticulum membrane network; GO:0043226 organelle; GO:0043227 membrane-bounded org…	GO:0003824 catalytic activity; GO:0004843 thiol-dependent ubiquitin-specific protease activity; GO:0005488 binding; GO:0005515 protein binding; GO:0008233 peptidase activity; GO:0008234 cysteine-type peptidase activity; GO:0016787 hydrolase activity; GO:0019783 ubiquitin-like protein-specific protease activity; GO:0019899 enzyme binding; GO:0031072 heat shock protein binding; GO:0031625 ubiquitin…	PF04969; PF01753	CS domain; MYND finger	O	KOG1870	Ubiquitin C-terminal hydrolase
Unigene34463_def_Gene.55678	Phosphoribosylformylglycinamidine synthase OS=Mus musculus OX=10090 GN=Pfas PE=1 SV=1	Pfas	0.6346	0.00142377	Down	49.571	29.3	8	8	nucleus	K01952	PFAS, purL; phosphoribosylformylglycinamidine synthase [EC:6.3.5.3]	map00230 Purine metabolism; map01100 Metabolic pathways	GO:0006082 organic acid metabolic process; GO:0006139 nucleobase-containing compound metabolic process; GO:0006163 purine nucleotide metabolic process; GO:0006164 purine nucleotide biosynthetic process; GO:0006188 IMP biosynthetic process; GO:0006189 'de novo' IMP biosynthetic process; GO:0006520 cellular amino acid metabolic process; GO:0006541 glutamine metabolic process; GO:0006725 cellular ar…	GO:0005622 intracellular; GO:0005623 cell; GO:0005737 cytoplasm; GO:0005829 cytosol; GO:0044424 intracellular part; GO:0044444 cytoplasmic part; GO:0044464 cell part;	GO:0003824 catalytic activity; GO:0004642 phosphoribosylformylglycinamidine synthase activity; GO:0016874 ligase activity; GO:0016879 ligase activity, forming carbon-nitrogen bonds; GO:0016884 carbon-nitrogen ligase activity, with glutamine as amido-N-donor;			F	KOG1907	Phosphoribosylformylglycinamidine synthase
CL2329.Contig3_def_Gene.20394	Phosphoribosyl pyrophosphate synthase-associated protein 2 OS=Gallus gallus OX=9031 GN=PRPSAP2 PE=2 SV=1	PRPSAP2	0.6116	0.0015481	Down	40.757	47.4	12	11	cytoskeleton				GO:0001501 skeletal system development; GO:0006139 nucleobase-containing compound metabolic process; GO:0006725 cellular aromatic compound metabolic process; GO:0006807 nitrogen compound metabolic process; GO:0007275 multicellular organism development; GO:0008152 metabolic process; GO:0009987 cellular process; GO:0032501 multicellular organismal process; GO:0032502 developmental process; GO:00346…	GO:0002189 ribose phosphate diphosphokinase complex; GO:0032991 macromolecular complex; GO:0061695 transferase complex, transferring phosphorus-containing groups; GO:1902494 catalytic complex; GO:1990234 transferase complex;	GO:0004857 enzyme inhibitor activity; GO:0030234 enzyme regulator activity; GO:0098772 molecular function regulator;	PF13793	N-terminal domain of ribose phosphate pyrophosphokinase	EF	KOG1503	Phosphoribosylpyrophosphate synthetase-associated protein
Unigene28978_def_Gene.52381	V-type proton ATPase subunit H OS=Sus scrofa OX=9823 GN=ATP6V1H PE=2 SV=1	ATP6V1H	0.6212	0.00159252	Down	55.295	28.7	9	9	cytoplasm	K02144	ATPeV1H; V-type H+-transporting ATPase subunit H	map00190 Oxidative phosphorylation; map01100 Metabolic pathways; map04142 Lysosome; map04145 Phagosome; map04150 mTOR signaling pathway; map04721 Synaptic vesicle cycle; map05110 Vibrio cholerae infection; map05120 Epithelial cell signaling in Helicobacter pylori infection; map05152 Tuberculosis; map05165 Human papillomavirus infection; map05323 Rheumatoid arthritis	GO:0000041 transition metal ion transport; GO:0006403 RNA localization; GO:0006810 transport; GO:0006811 ion transport; GO:0006812 cation transport; GO:0006826 iron ion transport; GO:0006873 cellular ion homeostasis; GO:0006885 regulation of pH; GO:0006897 endocytosis; GO:0007035 vacuolar acidification; GO:0007154 cell communication; GO:0007165 signal transduction; GO:0007166 cell surface recepto…	GO:0000221 vacuolar proton-transporting V-type ATPase, V1 domain; GO:0000323 lytic vacuole; GO:0005622 intracellular; GO:0005623 cell; GO:0005737 cytoplasm; GO:0005764 lysosome; GO:0005765 lysosomal membrane; GO:0005773 vacuole; GO:0005774 vacuolar membrane; GO:0005829 cytosol; GO:0005886 plasma membrane; GO:0016020 membrane; GO:0016469 proton-transporting two-sector ATPase complex; GO:0016471 va…	GO:0003824 catalytic activity; GO:0005215 transporter activity; GO:0008324 cation transmembrane transporter activity; GO:0015075 ion transmembrane transporter activity; GO:0015077 monovalent inorganic cation transmembrane transporter activity; GO:0015078 hydrogen ion transmembrane transporter activity; GO:0015318 inorganic solute uptake transmembrane transporter activity; GO:0015399 primary activ…			C	KOG2759	Vacuolar H+-ATPase V1 sector, subunit H
CL503.Contig1_def_Gene.5662	ATP-binding cassette sub-family F member 2 OS=Mus musculus OX=10090 GN=Abcf2 PE=1 SV=1	Abcf2	0.6284	0.00160301	Down	73.728	29.1	15	15	cytoplasm	K06185	ABCF2; ATP-binding cassette, subfamily F, member 2	map05130 Pathogenic Escherichia coli infection		GO:0005622 intracellular; GO:0005623 cell; GO:0005737 cytoplasm; GO:0005739 mitochondrion; GO:0005740 mitochondrial envelope; GO:0031967 organelle envelope; GO:0031975 envelope; GO:0043226 organelle; GO:0043227 membrane-bounded organelle; GO:0043229 intracellular organelle; GO:0043231 intracellular membrane-bounded organelle; GO:0044422 organelle part; GO:0044424 intracellular part; GO:0044429 mi…	GO:0000166 nucleotide binding; GO:0005215 transporter activity; GO:0005488 binding; GO:0005524 ATP binding; GO:0008144 drug binding; GO:0017076 purine nucleotide binding; GO:0030554 adenyl nucleotide binding; GO:0032553 ribonucleotide binding; GO:0032555 purine ribonucleotide binding; GO:0032559 adenyl ribonucleotide binding; GO:0035639 purine ribonucleoside triphosphate binding; GO:0036094 small…	PF00005; PF12848	ABC transporter; ABC transporter	S	KOG0927	Predicted transporter (ABC superfamily)
Unigene18480_def_Gene.46332	Echinoderm microtubule-associated protein-like 1 OS=Homo sapiens OX=9606 GN=EML1 PE=1 SV=3	EML1	0.5892	0.00164215	Down	88.52	19.6	12	10	nucleus	K18595	EML1_2; echinoderm microtubule-associated protein-like 1/2		GO:0000226 microtubule cytoskeleton organization; GO:0000278 mitotic cell cycle; GO:0002244 hematopoietic progenitor cell differentiation; GO:0002376 immune system process; GO:0002520 immune system development; GO:0006996 organelle organization; GO:0007010 cytoskeleton organization; GO:0007017 microtubule-based process; GO:0007049 cell cycle; GO:0007051 spindle organization; GO:0007052 mitotic sp…	GO:0005622 intracellular; GO:0005623 cell; GO:0005737 cytoplasm; GO:0005829 cytosol; GO:0005856 cytoskeleton; GO:0005875 microtubule associated complex; GO:0015630 microtubule cytoskeleton; GO:0030425 dendrite; GO:0031594 neuromuscular junction; GO:0032991 macromolecular complex; GO:0036477 somatodendritic compartment; GO:0042995 cell projection; GO:0043005 neuron projection; GO:0043025 neuronal …	GO:0005488 binding; GO:0005509 calcium ion binding; GO:0005515 protein binding; GO:0008017 microtubule binding; GO:0008092 cytoskeletal protein binding; GO:0015631 tubulin binding; GO:0043167 ion binding; GO:0043169 cation binding; GO:0046872 metal ion binding;			S	KOG2106	Uncharacterized conserved protein, contains HELP and WD40 domains
CL2757.Contig1_def_Gene.23091	Polyadenylate-binding protein-interacting protein 1 OS=Mus musculus OX=10090 GN=Paip1 PE=1 SV=1	Paip1	0.637	0.00167871	Down	53.464	33.5	10	10	cytoplasm	K14322	PAIP1; polyadenylate-binding protein-interacting protein 1	map03013 RNA transport	GO:0002118 aggressive behavior; GO:0002121 inter-male aggressive behavior; GO:0006412 translation; GO:0006413 translational initiation; GO:0006417 regulation of translation; GO:0006518 peptide metabolic process; GO:0006807 nitrogen compound metabolic process; GO:0007610 behavior; GO:0007635 chemosensory behavior; GO:0008152 metabolic process; GO:0009058 biosynthetic process; GO:0009059 macromolec…	GO:0005622 intracellular; GO:0005623 cell; GO:0005737 cytoplasm; GO:0005829 cytosol; GO:0044424 intracellular part; GO:0044444 cytoplasmic part; GO:0044464 cell part;	GO:0003676 nucleic acid binding; GO:0003723 RNA binding; GO:0005488 binding; GO:0008494 translation activator activity; GO:0045182 translation regulator activity; GO:0090079 translation regulator activity, nucleic acid binding; GO:0097159 organic cyclic compound binding; GO:1901363 heterocyclic compound binding;			J	KOG0401	Translation initiation factor 4F, ribosome/mRNA-bridging subunit (eIF-4G)
Unigene8413_def_Gene.40264	Fermitin family homolog 1 OS=Homo sapiens OX=9606 GN=FERMT1 PE=1 SV=1	FERMT1	0.6349	0.00183073	Down	86.812	9	6	5	nucleus	K17082	FERMT1, KIND1; kindlin 1		GO:0000003 reproduction; GO:0001667 ameboidal-type cell migration; GO:0001817 regulation of cytokine production; GO:0001819 positive regulation of cytokine production; GO:0001952 regulation of cell-matrix adhesion; GO:0001954 positive regulation of cell-matrix adhesion; GO:0002791 regulation of peptide secretion; GO:0002793 positive regulation of peptide secretion; GO:0003006 developmental proces…	GO:0001726 ruffle; GO:0005622 intracellular; GO:0005623 cell; GO:0005737 cytoplasm; GO:0005829 cytosol; GO:0005856 cytoskeleton; GO:0005886 plasma membrane; GO:0005912 adherens junction; GO:0005924 cell-substrate adherens junction; GO:0005925 focal adhesion; GO:0016020 membrane; GO:0030016 myofibril; GO:0030017 sarcomere; GO:0030054 cell junction; GO:0030055 cell-substrate junction; GO:0031252 ce…	GO:0003779 actin binding; GO:0005102 receptor binding; GO:0005178 integrin binding; GO:0005198 structural molecule activity; GO:0005488 binding; GO:0005515 protein binding; GO:0008092 cytoskeletal protein binding; GO:0043621 protein self-association; GO:0044877 macromolecular complex binding; GO:0050839 cell adhesion molecule binding; GO:0051015 actin filament binding;	PF00373; PF00169	FERM central domain; PH domain	T	KOG3727	Mitogen inducible gene product (contains ERM and PH domains)
Unigene35349_def_Gene.56102	Rab proteins geranylgeranyltransferase component A 2 OS=Homo sapiens OX=9606 GN=CHML PE=1 SV=2	CHML	0.6523	0.00209665	Down	72.65	9.3	3	3	cytoplasm	K23460	CHM, CHML; Rab proteins geranylgeranyltransferase component A		GO:0001505 regulation of neurotransmitter levels; GO:0001568 blood vessel development; GO:0001944 vasculature development; GO:0003008 system process; GO:0006464 cellular protein modification process; GO:0006605 protein targeting; GO:0006612 protein targeting to membrane; GO:0006807 nitrogen compound metabolic process; GO:0006810 transport; GO:0006836 neurotransmitter transport; GO:0006886 intrace…	GO:0000922 spindle pole; GO:0005622 intracellular; GO:0005623 cell; GO:0005634 nucleus; GO:0005654 nucleoplasm; GO:0005737 cytoplasm; GO:0005818 aster; GO:0005819 spindle; GO:0005829 cytosol; GO:0005856 cytoskeleton; GO:0005968 Rab-protein geranylgeranyltransferase complex; GO:0008021 synaptic vesicle; GO:0012505 endomembrane system; GO:0015630 microtubule cytoskeleton; GO:0016020 membrane; GO:00…	GO:0003824 catalytic activity; GO:0004659 prenyltransferase activity; GO:0004661 protein geranylgeranyltransferase activity; GO:0004663 Rab geranylgeranyltransferase activity; GO:0005488 binding; GO:0005515 protein binding; GO:0008318 protein prenyltransferase activity; GO:0016740 transferase activity; GO:0016765 transferase activity, transferring alkyl or aryl (other than methyl) groups; GO:0017…			O	KOG4405	GDP dissociation inhibitor
CL1298.Contig12_def_Gene.13017	Pericentriolar material 1 protein OS=Gallus gallus OX=9031 GN=PCM1 PE=2 SV=1	PCM1	0.6503	0.0022015	Down	218.6	7.3	10	10	nucleus	K16537	PCM1; pericentriolar material 1 protein		GO:0000086 G2/M transition of mitotic cell cycle; GO:0000226 microtubule cytoskeleton organization; GO:0000278 mitotic cell cycle; GO:0001764 neuron migration; GO:0002009 morphogenesis of an epithelium; GO:0002165 instar larval or pupal development; GO:0006810 transport; GO:0006928 movement of cell or subcellular component; GO:0006996 organelle organization; GO:0007010 cytoskeleton organization; …	GO:0000242 pericentriolar material; GO:0005622 intracellular; GO:0005623 cell; GO:0005634 nucleus; GO:0005635 nuclear envelope; GO:0005737 cytoplasm; GO:0005813 centrosome; GO:0005814 centriole; GO:0005815 microtubule organizing center; GO:0005829 cytosol; GO:0005856 cytoskeleton; GO:0005929 cilium; GO:0012505 endomembrane system; GO:0015630 microtubule cytoskeleton; GO:0016020 membrane; GO:00310…	GO:0005488 binding; GO:0005515 protein binding; GO:0042802 identical protein binding;
Unigene16819_def_Gene.45481	DNA topoisomerase 3-beta-1 OS=Mus musculus OX=10090 GN=Top3b PE=1 SV=1	Top3b	0.6539	0.00235209	Down	95.879	26.1	14	14	cytoplasm	K03165	TOP3; DNA topoisomerase III [EC:5.6.2.1]	map03440 Homologous recombination; map03460 Fanconi anemia pathway	GO:0006139 nucleobase-containing compound metabolic process; GO:0006259 DNA metabolic process; GO:0006265 DNA topological change; GO:0006725 cellular aromatic compound metabolic process; GO:0006807 nitrogen compound metabolic process; GO:0006996 organelle organization; GO:0007059 chromosome segregation; GO:0008152 metabolic process; GO:0009987 cellular process; GO:0016043 cellular component organ…	GO:0000793 condensed chromosome; GO:0005622 intracellular; GO:0005623 cell; GO:0005634 nucleus; GO:0005694 chromosome; GO:0043226 organelle; GO:0043227 membrane-bounded organelle; GO:0043228 non-membrane-bounded organelle; GO:0043229 intracellular organelle; GO:0043231 intracellular membrane-bounded organelle; GO:0043232 intracellular non-membrane-bounded organelle; GO:0044424 intracellular part;…	GO:0003676 nucleic acid binding; GO:0003677 DNA binding; GO:0003824 catalytic activity; GO:0003916 DNA topoisomerase activity; GO:0003917 DNA topoisomerase type I activity; GO:0005488 binding; GO:0016853 isomerase activity; GO:0097159 organic cyclic compound binding; GO:1901363 heterocyclic compound binding;			L	KOG1957	DNA topoisomerase III beta
Unigene11788_def_Gene.42619	Methionine aminopeptidase 2 OS=Mus musculus OX=10090 GN=Metap2 PE=1 SV=1	Metap2	0.6596	0.00236452	Down	53.236	37.3	12	12	cytoplasm	K01265	map; methionyl aminopeptidase [EC:3.4.11.18]		GO:0000003 reproduction; GO:0006508 proteolysis; GO:0006807 nitrogen compound metabolic process; GO:0007276 gamete generation; GO:0008152 metabolic process; GO:0019538 protein metabolic process; GO:0019953 sexual reproduction; GO:0022414 reproductive process; GO:0032501 multicellular organismal process; GO:0032504 multicellular organism reproduction; GO:0043170 macromolecule metabolic process; GO…		GO:0003824 catalytic activity; GO:0008233 peptidase activity; GO:0008238 exopeptidase activity; GO:0016787 hydrolase activity; GO:0070011 peptidase activity, acting on L-amino acid peptides;	PF00557	Metallopeptidase family M24	O	KOG2775	Metallopeptidase
CL2317.Contig6_def_Gene.20330	CAP-Gly domain-containing linker protein 1 OS=Gallus gallus OX=9031 GN=CLIP1 PE=2 SV=1	CLIP1	0.6453	0.00265236	Down	157.42	17	18	16	nucleus	K10421	CLIP1, RSN; CAP-Gly domain-containing linker protein 1	map04150 mTOR signaling pathway	GO:0000226 microtubule cytoskeleton organization; GO:0000278 mitotic cell cycle; GO:0001578 microtubule bundle formation; GO:0006810 transport; GO:0006886 intracellular protein transport; GO:0006996 organelle organization; GO:0007010 cytoskeleton organization; GO:0007017 microtubule-based process; GO:0007049 cell cycle; GO:0007275 multicellular organism development; GO:0007349 cellularization; GO…	GO:0000775 chromosome, centromeric region; GO:0000776 kinetochore; GO:0005622 intracellular; GO:0005623 cell; GO:0005634 nucleus; GO:0005635 nuclear envelope; GO:0005694 chromosome; GO:0005737 cytoplasm; GO:0005768 endosome; GO:0005794 Golgi apparatus; GO:0005813 centrosome; GO:0005815 microtubule organizing center; GO:0005819 spindle; GO:0005829 cytosol; GO:0005856 cytoskeleton; GO:0005874 micro…	GO:0003779 actin binding; GO:0005488 binding; GO:0005515 protein binding; GO:0008017 microtubule binding; GO:0008092 cytoskeletal protein binding; GO:0008270 zinc ion binding; GO:0015631 tubulin binding; GO:0017022 myosin binding; GO:0032036 myosin heavy chain binding; GO:0042802 identical protein binding; GO:0042803 protein homodimerization activity; GO:0043167 ion binding; GO:0043169 cation bin…	PF01302	CAP-Gly domain	Z	KOG4568	Cytoskeleton-associated protein and related proteins
Unigene4259_def_Gene.37566	Heat shock 70 kDa protein 14 OS=Gallus gallus OX=9031 GN=HSPA14 PE=3 SV=1	HSPA14	0.643	0.00272127	Down	45.765	30.7	8	8	cytoplasm				GO:0006457 protein folding; GO:0006458 'de novo' protein folding; GO:0009987 cellular process; GO:0051083 'de novo' cotranslational protein folding;	GO:0005622 intracellular; GO:0005623 cell; GO:0005737 cytoplasm; GO:0005829 cytosol; GO:0044424 intracellular part; GO:0044444 cytoplasmic part; GO:0044464 cell part;				O	KOG0101	Molecular chaperones HSP70/HSC70, HSP70 superfamily
Unigene29804_def_Gene.53107	Ras-associated and pleckstrin homology domains-containing protein 1 OS=Homo sapiens OX=9606 GN=RAPH1 PE=1 SV=3	RAPH1	0.6596	0.00280749	Down	50.091	19.5	6	6	nucleus	K23488	RAPH1; Ras-associated and pleckstrin homology domains-containing protein 1	map04361 Axon regeneration	GO:0000003 reproduction; GO:0000902 cell morphogenesis; GO:0001667 ameboidal-type cell migration; GO:0001764 neuron migration; GO:0002119 nematode larval development; GO:0002164 larval development; GO:0006928 movement of cell or subcellular component; GO:0006950 response to stress; GO:0006996 organelle organization; GO:0007010 cytoskeleton organization; GO:0007015 actin filament organization; GO:…	GO:0005623 cell; GO:0005886 plasma membrane; GO:0016020 membrane; GO:0030027 lamellipodium; GO:0030424 axon; GO:0030426 growth cone; GO:0030427 site of polarized growth; GO:0031252 cell leading edge; GO:0032584 growth cone membrane; GO:0032809 neuronal cell body membrane; GO:0033267 axon part; GO:0036477 somatodendritic compartment; GO:0042995 cell projection; GO:0043005 neuron projection; GO:004…	GO:0005488 binding; GO:0005515 protein binding; GO:0008157 protein phosphatase 1 binding; GO:0017124 SH3 domain binding; GO:0019899 enzyme binding; GO:0019902 phosphatase binding; GO:0019903 protein phosphatase binding; GO:0019904 protein domain specific binding;			T	KOG3751	Growth factor receptor-bound proteins (GRB7, GRB10, GRB14)
Unigene5142_def_Gene.38219	Ubiquitin carboxyl-terminal hydrolase 24 OS=Homo sapiens OX=9606 GN=USP24 PE=1 SV=3	USP24	0.4413	0.00282701	Down	282.49	8.2	13	13	cytoplasm	K11840	USP9_24; ubiquitin carboxyl-terminal hydrolase 9/24 [EC:3.4.19.12]							O	KOG1866	Ubiquitin carboxyl-terminal hydrolase
Unigene6438_def_Gene.39279	Beta-arrestin-1 OS=Homo sapiens OX=9606 GN=ARRB1 PE=1 SV=2	ARRB1	0.6303	0.00289075	Down	49.173	10	3	3	mitochondria	K04439	ARRB; beta-arrestin	map04010 MAPK signaling pathway; map04062 Chemokine signaling pathway; map04144 Endocytosis; map04340 Hedgehog signaling pathway; map04740 Olfactory transduction; map04926 Relaxin signaling pathway; map04928 Parathyroid hormone synthesis, secretion and action; map04929 GnRH secretion; map05032 Morphine addiction	GO:0000003 reproduction; GO:0000187 activation of MAPK activity; GO:0001541 ovarian follicle development; GO:0001775 cell activation; GO:0001817 regulation of cytokine production; GO:0001818 negative regulation of cytokine production; GO:0001932 regulation of protein phosphorylation; GO:0001933 negative regulation of protein phosphorylation; GO:0001934 positive regulation of protein phosphorylati…	GO:0000139 Golgi membrane; GO:0000323 lytic vacuole; GO:0000785 chromatin; GO:0005622 intracellular; GO:0005623 cell; GO:0005634 nucleus; GO:0005654 nucleoplasm; GO:0005694 chromosome; GO:0005737 cytoplasm; GO:0005764 lysosome; GO:0005765 lysosomal membrane; GO:0005768 endosome; GO:0005773 vacuole; GO:0005774 vacuolar membrane; GO:0005794 Golgi apparatus; GO:0005829 cytosol; GO:0005886 plasma mem…	GO:0000822 inositol hexakisphosphate binding; GO:0001067 regulatory region nucleic acid binding; GO:0001664 G-protein coupled receptor binding; GO:0003676 nucleic acid binding; GO:0003677 DNA binding; GO:0004857 enzyme inhibitor activity; GO:0004866 endopeptidase inhibitor activity; GO:0004869 cysteine-type endopeptidase inhibitor activity; GO:0005096 GTPase activator activity; GO:0005102 recepto…	PF00339; PF02752	Arrestin (or S-antigen), N-terminal domain; Arrestin (or S-antigen), C-terminal domain	T	KOG3865	Arrestin
CL596.Contig3_def_Gene.6649	Ensconsin OS=Gallus gallus OX=9031 GN=MAP7 PE=2 SV=1	MAP7	0.6473	0.00312188	Down	97.247	26	14	1	nucleus	K16807	MAP7D3; MAP7 domain-containing protein 3		GO:0000226 microtubule cytoskeleton organization; GO:0006996 organelle organization; GO:0007010 cytoskeleton organization; GO:0007017 microtubule-based process; GO:0009987 cellular process; GO:0016043 cellular component organization; GO:0022607 cellular component assembly; GO:0031109 microtubule polymerization or depolymerization; GO:0034622 cellular macromolecular complex assembly; GO:0043933 ma…	GO:0005622 intracellular; GO:0005623 cell; GO:0005856 cytoskeleton; GO:0015630 microtubule cytoskeleton; GO:0043226 organelle; GO:0043228 non-membrane-bounded organelle; GO:0043229 intracellular organelle; GO:0043232 intracellular non-membrane-bounded organelle; GO:0044424 intracellular part; GO:0044464 cell part;	GO:0005198 structural molecule activity; GO:0005488 binding; GO:0005515 protein binding; GO:0008017 microtubule binding; GO:0008092 cytoskeletal protein binding; GO:0015631 tubulin binding;
CL1728.Contig1_def_Gene.16465	Zinc finger CCCH domain-containing protein 7A OS=Homo sapiens OX=9606 GN=ZC3H7A PE=1 SV=1	ZC3H7A	0.4698	0.0032312	Down	112.31	10	7	6	nucleus				GO:0006139 nucleobase-containing compound metabolic process; GO:0006396 RNA processing; GO:0006725 cellular aromatic compound metabolic process; GO:0006807 nitrogen compound metabolic process; GO:0008152 metabolic process; GO:0009892 negative regulation of metabolic process; GO:0009987 cellular process; GO:0010033 response to organic substance; GO:0010467 gene expression; GO:0010468 regulation of…		GO:0003676 nucleic acid binding; GO:0003723 RNA binding; GO:0005488 binding; GO:0035198 miRNA binding; GO:0097159 organic cyclic compound binding; GO:1901363 heterocyclic compound binding;
Unigene23091_def_Gene.48659	Thioredoxin domain-containing protein 16 OS=Homo sapiens OX=9606 GN=TXNDC16 PE=1 SV=4	TXNDC16	1.5261	0.00335292	Up	93.758	10.1	5	5	peroxisome	K18042	STYX; serine/threonine/tyrosine-interacting protein			GO:0005622 intracellular; GO:0005623 cell; GO:0005737 cytoplasm; GO:0005783 endoplasmic reticulum; GO:0005788 endoplasmic reticulum lumen; GO:0012505 endomembrane system; GO:0031974 membrane-enclosed lumen; GO:0043226 organelle; GO:0043227 membrane-bounded organelle; GO:0043229 intracellular organelle; GO:0043231 intracellular membrane-bounded organelle; GO:0043233 organelle lumen; GO:0044422 org…		PF00085; PF13848	Thioredoxin; Thioredoxin-like domain	O	KOG0191	Thioredoxin/protein disulfide isomerase
Unigene35802_def_Gene.56434	RNA-binding protein MEX3A OS=Homo sapiens OX=9606 GN=MEX3A PE=1 SV=1	MEX3A	0.5821	0.00353126	Down	17.025	21	2	2	extracellular	K15686	MEX3, RKHD; RNA-binding protein MEX3 [EC:2.3.2.27]			GO:0005622 intracellular; GO:0005623 cell; GO:0005737 cytoplasm; GO:0005829 cytosol; GO:0044424 intracellular part; GO:0044444 cytoplasmic part; GO:0044464 cell part;		PF13920	Zinc finger, C3HC4 type (RING finger)	O	KOG2113	Predicted RNA binding protein, contains KH domain
CL3211.Contig2_def_Gene.25724	Guanylate cyclase soluble subunit beta-1 OS=Homo sapiens OX=9606 GN=GUCY1B1 PE=1 SV=1	GUCY1B1	0.4672	0.00372235	Down	71.677	11.7	5	5	cytoplasm	K12319	GUCY1B; guanylate cyclase soluble subunit beta [EC:4.6.1.2]	map00230 Purine metabolism; map01100 Metabolic pathways; map04022 cGMP-PKG signaling pathway; map04270 Vascular smooth muscle contraction; map04540 Gap junction; map04611 Platelet activation; map04713 Circadian entrainment; map04730 Long-term depression; map04921 Oxytocin signaling pathway; map04924 Renin secretion; map04970 Salivary secretion	GO:0000302 response to reactive oxygen species; GO:0003008 system process; GO:0003013 circulatory system process; GO:0006139 nucleobase-containing compound metabolic process; GO:0006163 purine nucleotide metabolic process; GO:0006164 purine nucleotide biosynthetic process; GO:0006182 cGMP biosynthetic process; GO:0006725 cellular aromatic compound metabolic process; GO:0006753 nucleoside phosphat…	GO:0005622 intracellular; GO:0005623 cell; GO:0005737 cytoplasm; GO:0005829 cytosol; GO:0005886 plasma membrane; GO:0008074 guanylate cyclase complex, soluble; GO:0016020 membrane; GO:0032991 macromolecular complex; GO:0044424 intracellular part; GO:0044444 cytoplasmic part; GO:0044445 cytosolic part; GO:0044456 synapse part; GO:0044464 cell part; GO:0045202 synapse; GO:0048786 presynaptic active…	GO:0003824 catalytic activity; GO:0004383 guanylate cyclase activity; GO:0005488 binding; GO:0005515 protein binding; GO:0009975 cyclase activity; GO:0016829 lyase activity; GO:0016849 phosphorus-oxygen lyase activity; GO:0020037 heme binding; GO:0031072 heat shock protein binding; GO:0038023 signaling receptor activity; GO:0043167 ion binding; GO:0046906 tetrapyrrole binding; GO:0046982 protein …	PF07700; PF07701; PF00211	Heme NO binding; Heme NO binding associated; Adenylate and Guanylate cyclase catalytic domain	F	KOG4171	Adenylate/guanylate kinase
CL214.Contig1_def_Gene.2214	UPF0505 protein C16orf62 OS=Homo sapiens OX=9606 GN=C16orf62 PE=1 SV=2	C16orf62	0.5494	0.00381842	Down	109.23	10.9	7	7	plasma membrane				GO:0001775 cell activation; GO:0002252 immune effector process; GO:0002263 cell activation involved in immune response; GO:0002274 myeloid leukocyte activation; GO:0002275 myeloid cell activation involved in immune response; GO:0002283 neutrophil activation involved in immune response; GO:0002366 leukocyte activation involved in immune response; GO:0002376 immune system process; GO:0002443 leukoc…	GO:0005622 intracellular; GO:0005623 cell; GO:0005737 cytoplasm; GO:0005886 plasma membrane; GO:0012505 endomembrane system; GO:0012506 vesicle membrane; GO:0016020 membrane; GO:0030141 secretory granule; GO:0030659 cytoplasmic vesicle membrane; GO:0030667 secretory granule membrane; GO:0031090 organelle membrane; GO:0031410 cytoplasmic vesicle; GO:0031982 vesicle; GO:0043226 organelle; GO:004322…				S	KOG3682	Predicted membrane protein (associated with esophageal cancer in humans)
Unigene34919_def_Gene.55887	Pyridoxal kinase OS=Bos taurus OX=9913 GN=PDXK PE=2 SV=1	PDXK	0.5661	0.00385795	Down	38.29	20.6	5	5	mitochondria	K00868	pdxK, pdxY; pyridoxine kinase [EC:2.7.1.35]	map00750 Vitamin B6 metabolism; map01100 Metabolic pathways	GO:0001775 cell activation; GO:0002252 immune effector process; GO:0002263 cell activation involved in immune response; GO:0002274 myeloid leukocyte activation; GO:0002275 myeloid cell activation involved in immune response; GO:0002283 neutrophil activation involved in immune response; GO:0002366 leukocyte activation involved in immune response; GO:0002376 immune system process; GO:0002443 leukoc…	GO:0005576 extracellular region; GO:0005622 intracellular; GO:0005623 cell; GO:0005634 nucleus; GO:0005654 nucleoplasm; GO:0005737 cytoplasm; GO:0005829 cytosol; GO:0012505 endomembrane system; GO:0030141 secretory granule; GO:0031410 cytoplasmic vesicle; GO:0031974 membrane-enclosed lumen; GO:0031981 nuclear lumen; GO:0031982 vesicle; GO:0031983 vesicle lumen; GO:0034774 secretory granule lumen;…	GO:0000166 nucleotide binding; GO:0000287 magnesium ion binding; GO:0003824 catalytic activity; GO:0005488 binding; GO:0005515 protein binding; GO:0005524 ATP binding; GO:0008144 drug binding; GO:0008270 zinc ion binding; GO:0008478 pyridoxal kinase activity; GO:0016301 kinase activity; GO:0016740 transferase activity; GO:0016772 transferase activity, transferring phosphorus-containing groups; GO…			H	KOG2599	Pyridoxal/pyridoxine/pyridoxamine kinase
CL2263.Contig1_def_Gene.19968	Endothelial differentiation-related factor 1 homolog OS=Gallus gallus OX=9031 GN=EDF1 PE=2 SV=1	EDF1	0.603	0.00387278	Down	16.851	36.1	7	7	cytoplasm	K03627	MBF1; putative transcription factor		GO:0003158 endothelium development; GO:0006355 regulation of transcription, DNA-templated; GO:0006357 regulation of transcription from RNA polymerase II promoter; GO:0007275 multicellular organism development; GO:0007399 nervous system development; GO:0007417 central nervous system development; GO:0007424 open tracheal system development; GO:0009888 tissue development; GO:0009889 regulation of bi…	GO:0005622 intracellular; GO:0005623 cell; GO:0005634 nucleus; GO:0005730 nucleolus; GO:0005737 cytoplasm; GO:0005829 cytosol; GO:0031974 membrane-enclosed lumen; GO:0031981 nuclear lumen; GO:0043226 organelle; GO:0043227 membrane-bounded organelle; GO:0043228 non-membrane-bounded organelle; GO:0043229 intracellular organelle; GO:0043231 intracellular membrane-bounded organelle; GO:0043232 intrac…	GO:0003712 transcription cofactor activity; GO:0003713 transcription coactivator activity; GO:0005488 binding; GO:0005515 protein binding; GO:0030674 protein binding, bridging; GO:0060090 binding, bridging;	PF01381	Helix-turn-helix	K	KOG3398	Transcription factor MBF1
Unigene11539_def_Gene.42408	WASH complex subunit 5 OS=Pongo abelii OX=9601 GN=WASHC5 PE=2 SV=1	WASHC5	0.5977	0.00395817	Down	134.13	16.1	14	14	cytoplasm	K18464	RTSC, SPG8; WASH complex subunit strumpellin	map04144 Endocytosis	GO:0000003 reproduction; GO:0000212 meiotic spindle organization; GO:0000226 microtubule cytoskeleton organization; GO:0000280 nuclear division; GO:0000902 cell morphogenesis; GO:0000904 cell morphogenesis involved in differentiation; GO:0000910 cytokinesis; GO:0001556 oocyte maturation; GO:0003006 developmental process involved in reproduction; GO:0003008 system process; GO:0003013 circulatory s…	GO:0005622 intracellular; GO:0005623 cell; GO:0005634 nucleus; GO:0005654 nucleoplasm; GO:0005737 cytoplasm; GO:0005768 endosome; GO:0005769 early endosome; GO:0012505 endomembrane system; GO:0031410 cytoplasmic vesicle; GO:0031974 membrane-enclosed lumen; GO:0031981 nuclear lumen; GO:0031982 vesicle; GO:0032991 macromolecular complex; GO:0036477 somatodendritic compartment; GO:0042995 cell proje…				S	KOG3666	Uncharacterized conserved protein
Unigene171_def_Gene.33427	cGMP-dependent protein kinase 1 OS=Bos taurus OX=9913 GN=PRKG1 PE=1 SV=2	PRKG1	0.6326	0.00418318	Down	79.586	14.1	7	7	cytoplasm	K07376	PRKG1; cGMP-dependent protein kinase 1 [EC:2.7.11.12]	map04022 cGMP-PKG signaling pathway; map04270 Vascular smooth muscle contraction; map04540 Gap junction; map04611 Platelet activation; map04713 Circadian entrainment; map04714 Thermogenesis; map04730 Long-term depression; map04740 Olfactory transduction; map04923 Regulation of lipolysis in adipocytes; map04970 Salivary secretion	GO:0001764 neuron migration; GO:0003008 system process; GO:0003012 muscle system process; GO:0003013 circulatory system process; GO:0003018 vascular process in circulatory system; GO:0003298 physiological muscle hypertrophy; GO:0003300 cardiac muscle hypertrophy; GO:0003301 physiological cardiac muscle hypertrophy; GO:0006109 regulation of carbohydrate metabolic process; GO:0006464 cellular prote…	GO:0001669 acrosomal vesicle; GO:0005622 intracellular; GO:0005623 cell; GO:0005634 nucleus; GO:0005654 nucleoplasm; GO:0005737 cytoplasm; GO:0005794 Golgi apparatus; GO:0005829 cytosol; GO:0005886 plasma membrane; GO:0012505 endomembrane system; GO:0016020 membrane; GO:0030141 secretory granule; GO:0031410 cytoplasmic vesicle; GO:0031974 membrane-enclosed lumen; GO:0031981 nuclear lumen; GO:0031…	GO:0000166 nucleotide binding; GO:0003824 catalytic activity; GO:0004672 protein kinase activity; GO:0004674 protein serine/threonine kinase activity; GO:0004690 cyclic nucleotide-dependent protein kinase activity; GO:0004692 cGMP-dependent protein kinase activity; GO:0005246 calcium channel regulator activity; GO:0005488 binding; GO:0005515 protein binding; GO:0016247 channel regulator activity;…	PF00027; PF00069	Cyclic nucleotide-binding domain; Protein kinase domain	T	KOG0614	cGMP-dependent protein kinase
CL4334.Contig2_def_Gene.31243	Translation initiation factor eIF-2B subunit beta OS=Bos taurus OX=9913 GN=EIF2B2 PE=2 SV=1	EIF2B2	0.6155	0.00430856	Down	38.766	40.5	9	9	cytoplasm	K03754	EIF2B2; translation initiation factor eIF-2B subunit beta	map03013 RNA transport; map05168 Herpes simplex virus 1 infection	GO:0000003 reproduction; GO:0001541 ovarian follicle development; GO:0001558 regulation of cell growth; GO:0001666 response to hypoxia; GO:0002253 activation of immune response; GO:0002376 immune system process; GO:0002429 immune response-activating cell surface receptor signaling pathway; GO:0002682 regulation of immune system process; GO:0002684 positive regulation of immune system process; GO:…	GO:0005622 intracellular; GO:0005623 cell; GO:0005737 cytoplasm; GO:0005829 cytosol; GO:0005851 eukaryotic translation initiation factor 2B complex; GO:0030424 axon; GO:0032991 macromolecular complex; GO:0042995 cell projection; GO:0043005 neuron projection; GO:0044424 intracellular part; GO:0044444 cytoplasmic part; GO:0044464 cell part; GO:0097458 neuron part;	GO:0000166 nucleotide binding; GO:0001882 nucleoside binding; GO:0001883 purine nucleoside binding; GO:0003676 nucleic acid binding; GO:0003723 RNA binding; GO:0003743 translation initiation factor activity; GO:0005488 binding; GO:0005524 ATP binding; GO:0005525 GTP binding; GO:0008135 translation factor activity, RNA binding; GO:0008144 drug binding; GO:0017076 purine nucleotide binding; GO:0019…			J	KOG1465	Translation initiation factor 2B, beta subunit (eIF-2Bbeta/GCD7)
Unigene30105_def_Gene.53332	72 kDa type IV collagenase OS=Gallus gallus OX=9031 GN=MMP2 PE=1 SV=1	MMP2	0.5552	0.0045405	Down	74.75	8.6	4	4	extracellular	K01398	MMP2; matrix metalloproteinase-2 (gelatinase A) [EC:3.4.24.24]	map01522 Endocrine resistance; map04670 Leukocyte transendothelial migration; map04912 GnRH signaling pathway; map04915 Estrogen signaling pathway; map04926 Relaxin signaling pathway; map04933 AGE-RAGE signaling pathway in diabetic complications; map05200 Pathways in cancer; map05205 Proteoglycans in cancer; map05219 Bladder cancer; map05418 Fluid shear stress and atherosclerosis	GO:0000003 reproduction; GO:0000302 response to reactive oxygen species; GO:0001101 response to acid chemical; GO:0001501 skeletal system development; GO:0001503 ossification; GO:0001525 angiogenesis; GO:0001541 ovarian follicle development; GO:0001542 ovulation from ovarian follicle; GO:0001553 luteinization; GO:0001568 blood vessel development; GO:0001655 urogenital system development; GO:00016…	GO:0005576 extracellular region; GO:0005604 basement membrane; GO:0005615 extracellular space; GO:0005622 intracellular; GO:0005623 cell; GO:0005634 nucleus; GO:0005737 cytoplasm; GO:0005739 mitochondrion; GO:0005886 plasma membrane; GO:0016020 membrane; GO:0030016 myofibril; GO:0030017 sarcomere; GO:0031012 extracellular matrix; GO:0043226 organelle; GO:0043227 membrane-bounded organelle; GO:004…	GO:0001968 fibronectin binding; GO:0003824 catalytic activity; GO:0004175 endopeptidase activity; GO:0004222 metalloendopeptidase activity; GO:0004252 serine-type endopeptidase activity; GO:0005488 binding; GO:0005515 protein binding; GO:0008233 peptidase activity; GO:0008236 serine-type peptidase activity; GO:0008237 metallopeptidase activity; GO:0008270 zinc ion binding; GO:0016787 hydrolase ac…	PF01471; PF00413; PF00040	Putative peptidoglycan binding domain; Matrixin; Fibronectin type II domain	OW	KOG1565	Gelatinase A and related matrix metalloproteases
Unigene25587_def_Gene.50087	Lysine-specific demethylase 5C OS=Canis lupus familiaris OX=9615 GN=KDM5C PE=2 SV=1	KDM5C	1.5428	0.00472707	Up	165.97	16.2	19	16	nucleus	K11446	KDM5, JARID1; [histone H3]-trimethyl-L-lysine4 demethylase [EC:1.14.11.67]		GO:0000003 reproduction; GO:0000122 negative regulation of transcription from RNA polymerase II promoter; GO:0002164 larval development; GO:0002250 adaptive immune response; GO:0002252 immune effector process; GO:0002376 immune system process; GO:0002443 leukocyte mediated immunity; GO:0002449 lymphocyte mediated immunity; GO:0002456 T cell mediated immunity; GO:0002457 T cell antigen processing …	GO:0000118 histone deacetylase complex; GO:0000228 nuclear chromosome; GO:0000785 chromatin; GO:0000790 nuclear chromatin; GO:0001650 fibrillar center; GO:0005622 intracellular; GO:0005623 cell; GO:0005634 nucleus; GO:0005654 nucleoplasm; GO:0005694 chromosome; GO:0005730 nucleolus; GO:0005737 cytoplasm; GO:0005829 cytosol; GO:0031974 membrane-enclosed lumen; GO:0031981 nuclear lumen; GO:0032991 …	GO:0000981 RNA polymerase II transcription factor activity, sequence-specific DNA binding; GO:0001085 RNA polymerase II transcription factor binding; GO:0003700 transcription factor activity, sequence-specific DNA binding; GO:0003824 catalytic activity; GO:0005102 receptor binding; GO:0005488 binding; GO:0005515 protein binding; GO:0008134 transcription factor binding; GO:0008270 zinc ion binding…	PF01388; PF00628; PF02373; PF02928	ARID/BRIGHT DNA binding domain; PHD-finger; JmjC domain, hydroxylase; C5HC2 zinc finger	K	KOG1246	DNA-binding protein jumonji/RBP2/SMCY, contains JmjC domain
Unigene114_def_Gene.33317	Tartrate-resistant acid phosphatase type 5 OS=Mus musculus OX=10090 GN=Acp5 PE=1 SV=2	Acp5	0.5383	0.00490766	Down	31.963	19	3	3	cytoplasm,nucleus	K14379	ACP5; tartrate-resistant acid phosphatase type 5 [EC:3.1.3.2]	map00740 Riboflavin metabolism; map01100 Metabolic pathways; map04142 Lysosome; map04380 Osteoclast differentiation; map05323 Rheumatoid arthritis	GO:0001101 response to acid chemical; GO:0001501 skeletal system development; GO:0001503 ossification; GO:0001505 regulation of neurotransmitter levels; GO:0001817 regulation of cytokine production; GO:0001818 negative regulation of cytokine production; GO:0001894 tissue homeostasis; GO:0002237 response to molecule of bacterial origin; GO:0002376 immune system process; GO:0002520 immune system de…	GO:0000323 lytic vacuole; GO:0005576 extracellular region; GO:0005615 extracellular space; GO:0005622 intracellular; GO:0005623 cell; GO:0005737 cytoplasm; GO:0005764 lysosome; GO:0005773 vacuole; GO:0005829 cytosol; GO:0016020 membrane; GO:0016021 integral component of membrane; GO:0031224 intrinsic component of membrane; GO:0043226 organelle; GO:0043227 membrane-bounded organelle; GO:0043229 in…	GO:0003824 catalytic activity; GO:0003993 acid phosphatase activity; GO:0005488 binding; GO:0005506 iron ion binding; GO:0008198 ferrous iron binding; GO:0008199 ferric iron binding; GO:0016787 hydrolase activity; GO:0016788 hydrolase activity, acting on ester bonds; GO:0016791 phosphatase activity; GO:0042578 phosphoric ester hydrolase activity; GO:0043167 ion binding; GO:0043169 cation binding;…	PF00149	Calcineurin-like phosphoesterase	O	KOG2679	Purple (tartrate-resistant) acid phosphatase
CL1974.Contig2_def_Gene.18159	Transcription factor BTF3 OS=Homo sapiens OX=9606 GN=BTF3 PE=1 SV=1	BTF3	0.6413	0.00521341	Down	17.695	57.4	6	6	nucleus	K01527	EGD1, BTF3; nascent polypeptide-associated complex subunit beta	map04214 Apoptosis - fly	GO:0001701 in utero embryonic development; GO:0006139 nucleobase-containing compound metabolic process; GO:0006351 transcription, DNA-templated; GO:0006366 transcription from RNA polymerase II promoter; GO:0006725 cellular aromatic compound metabolic process; GO:0006807 nitrogen compound metabolic process; GO:0007275 multicellular organism development; GO:0008152 metabolic process; GO:0009058 bio…	GO:0005622 intracellular; GO:0005623 cell; GO:0005634 nucleus; GO:0005737 cytoplasm; GO:0005829 cytosol; GO:0043226 organelle; GO:0043227 membrane-bounded organelle; GO:0043229 intracellular organelle; GO:0043231 intracellular membrane-bounded organelle; GO:0044424 intracellular part; GO:0044444 cytoplasmic part; GO:0044464 cell part;				K	KOG2240	RNA polymerase II general transcription factor BTF3 and related proteins
CL583.Contig5_def_Gene.6568	Trinucleotide repeat-containing gene 6B protein OS=Mus musculus OX=10090 GN=Tnrc6b PE=1 SV=2	Tnrc6b	0.5509	0.00530884	Down	183.12	6.1	7	7	nucleus	K18412	TNRC6, GW182; trinucleotide repeat-containing gene 6 protein		GO:0002682 regulation of immune system process; GO:0007154 cell communication; GO:0007165 signal transduction; GO:0007166 cell surface receptor signaling pathway; GO:0007223 Wnt signaling pathway, calcium modulating pathway; GO:0007267 cell-cell signaling; GO:0009892 negative regulation of metabolic process; GO:0009893 positive regulation of metabolic process; GO:0009894 regulation of catabolic p…	GO:0005622 intracellular; GO:0005623 cell; GO:0005737 cytoplasm; GO:0005829 cytosol; GO:0044424 intracellular part; GO:0044444 cytoplasmic part; GO:0044464 cell part;
CL3699.Contig2_def_Gene.28470	6-phosphogluconolactonase OS=Homo sapiens OX=9606 GN=PGLS PE=1 SV=2	PGLS	0.64	0.00533129	Down	26.041	46	7	7	mitochondria	K01057	PGLS, pgl, devB; 6-phosphogluconolactonase [EC:3.1.1.31]	map00030 Pentose phosphate pathway; map01100 Metabolic pathways; map01200 Carbon metabolism	GO:0006081 cellular aldehyde metabolic process; GO:0006098 pentose-phosphate shunt; GO:0006139 nucleobase-containing compound metabolic process; GO:0006725 cellular aromatic compound metabolic process; GO:0006732 coenzyme metabolic process; GO:0006733 oxidoreduction coenzyme metabolic process; GO:0006739 NADP metabolic process; GO:0006753 nucleoside phosphate metabolic process; GO:0006793 phospho…	GO:0005622 intracellular; GO:0005623 cell; GO:0005737 cytoplasm; GO:0005829 cytosol; GO:0044424 intracellular part; GO:0044444 cytoplasmic part; GO:0044464 cell part;	GO:0003824 catalytic activity; GO:0005488 binding; GO:0016787 hydrolase activity; GO:0016788 hydrolase activity, acting on ester bonds; GO:0017057 6-phosphogluconolactonase activity; GO:0030246 carbohydrate binding; GO:0036094 small molecule binding; GO:0048029 monosaccharide binding; GO:0052689 carboxylic ester hydrolase activity;	PF01182	Glucosamine-6-phosphate isomerases/6-phosphogluconolactonase	G	KOG3147	6-phosphogluconolactonase - like protein
Unigene16192_def_Gene.44954	Elongation factor-like GTPase 1 OS=Homo sapiens OX=9606 GN=EFL1 PE=1 SV=2	EFL1	0.6232	0.00540881	Down	126.84	6.1	6	6	cytoplasm	K14536	RIA1; ribosome assembly protein 1 [EC:3.6.5.-]	map03008 Ribosome biogenesis in eukaryotes	GO:0006139 nucleobase-containing compound metabolic process; GO:0006163 purine nucleotide metabolic process; GO:0006725 cellular aromatic compound metabolic process; GO:0006753 nucleoside phosphate metabolic process; GO:0006793 phosphorus metabolic process; GO:0006796 phosphate-containing compound metabolic process; GO:0006807 nitrogen compound metabolic process; GO:0006996 organelle organization…		GO:0003824 catalytic activity; GO:0003924 GTPase activity; GO:0005488 binding; GO:0016462 pyrophosphatase activity; GO:0016787 hydrolase activity; GO:0016817 hydrolase activity, acting on acid anhydrides; GO:0016818 hydrolase activity, acting on acid anhydrides, in phosphorus-containing anhydrides; GO:0017111 nucleoside-triphosphatase activity; GO:0043021 ribonucleoprotein complex binding; GO:004…	PF00009; PF03144; PF00679	Elongation factor Tu GTP binding domain; Elongation factor Tu domain 2; Elongation factor G C-terminus	J	KOG0467	Translation elongation factor 2/ribosome biogenesis protein RIA1 and related proteins
Unigene38111_def_Gene.58010	Smoothelin OS=Mus musculus OX=10090 GN=Smtn PE=1 SV=2	Smtn	0.5322	0.00557424	Down	54.416	20.1	7	7	nucleus				GO:0003008 system process; GO:0003012 muscle system process; GO:0003013 circulatory system process; GO:0003073 regulation of systemic arterial blood pressure; GO:0003085 negative regulation of systemic arterial blood pressure; GO:0006936 muscle contraction; GO:0006937 regulation of muscle contraction; GO:0006939 smooth muscle contraction; GO:0006942 regulation of striated muscle contraction; GO:0…	GO:0005622 intracellular; GO:0005623 cell; GO:0005856 cytoskeleton; GO:0015629 actin cytoskeleton; GO:0043226 organelle; GO:0043228 non-membrane-bounded organelle; GO:0043229 intracellular organelle; GO:0043232 intracellular non-membrane-bounded organelle; GO:0044424 intracellular part; GO:0044464 cell part;	GO:0003779 actin binding; GO:0005198 structural molecule activity; GO:0005488 binding; GO:0005515 protein binding; GO:0008092 cytoskeletal protein binding; GO:0008307 structural constituent of muscle;			Z	KOG4678	FOG: Calponin homology domain
Unigene25371_def_Gene.49880	Protein disulfide-isomerase A4 OS=Mus musculus OX=10090 GN=Pdia4 PE=1 SV=3	Pdia4	1.6188	0.00574056	Up	15.57	12.1	2	2	extracellular	K09582	PDIA4, ERP72; protein disulfide-isomerase A4 [EC:5.3.4.1]	map04141 Protein processing in endoplasmic reticulum; map04918 Thyroid hormone synthesis; map05110 Vibrio cholerae infection	GO:0002790 peptide secretion; GO:0006457 protein folding; GO:0006810 transport; GO:0006950 response to stress; GO:0008104 protein localization; GO:0008152 metabolic process; GO:0009306 protein secretion; GO:0009987 cellular process; GO:0015031 protein transport; GO:0015833 peptide transport; GO:0032940 secretion by cell; GO:0033036 macromolecule localization; GO:0033554 cellular response to stres…	GO:0005576 extracellular region; GO:0005615 extracellular space; GO:0005622 intracellular; GO:0005623 cell; GO:0005737 cytoplasm; GO:0005783 endoplasmic reticulum; GO:0005788 endoplasmic reticulum lumen; GO:0005790 smooth endoplasmic reticulum; GO:0009986 cell surface; GO:0012505 endomembrane system; GO:0031974 membrane-enclosed lumen; GO:0032991 macromolecular complex; GO:0034663 endoplasmic ret…	GO:0003756 protein disulfide isomerase activity; GO:0003824 catalytic activity; GO:0015036 disulfide oxidoreductase activity; GO:0015037 peptide disulfide oxidoreductase activity; GO:0016491 oxidoreductase activity; GO:0016667 oxidoreductase activity, acting on a sulfur group of donors; GO:0016853 isomerase activity; GO:0016860 intramolecular oxidoreductase activity; GO:0016864 intramolecular oxi…			O	KOG0190	Protein disulfide isomerase (prolyl 4-hydroxylase beta subunit)
Unigene22540_def_Gene.48379	Microtubule-associated protein 1A OS=Rattus norvegicus OX=10116 GN=Map1a PE=1 SV=1	Map1a	0.6048	0.00585464	Down	127.98	18	12	12	nucleus	K10429	MAP1; microtubule-associated protein 1		GO:0000226 microtubule cytoskeleton organization; GO:0000902 cell morphogenesis; GO:0000904 cell morphogenesis involved in differentiation; GO:0001654 eye development; GO:0001894 tissue homeostasis; GO:0001895 retina homeostasis; GO:0003008 system process; GO:0006810 transport; GO:0006886 intracellular protein transport; GO:0006928 movement of cell or subcellular component; GO:0006996 organelle o…	GO:0001750 photoreceptor outer segment; GO:0005622 intracellular; GO:0005623 cell; GO:0005737 cytoplasm; GO:0005829 cytosol; GO:0005856 cytoskeleton; GO:0005874 microtubule; GO:0005875 microtubule associated complex; GO:0005929 cilium; GO:0014069 postsynaptic density; GO:0015630 microtubule cytoskeleton; GO:0030424 axon; GO:0030425 dendrite; GO:0032279 asymmetric synapse; GO:0032991 macromolecula…	GO:0003779 actin binding; GO:0005102 receptor binding; GO:0005198 structural molecule activity; GO:0005488 binding; GO:0005515 protein binding; GO:0005518 collagen binding; GO:0008017 microtubule binding; GO:0008092 cytoskeletal protein binding; GO:0008093 cytoskeletal adaptor activity; GO:0015631 tubulin binding; GO:0019899 enzyme binding; GO:0019900 kinase binding; GO:0030674 protein binding, b…			Z	KOG3592	Microtubule-associated proteins
Unigene28362_def_Gene.51970	Down syndrome critical region protein 3 OS=Homo sapiens OX=9606 GN=DSCR3 PE=2 SV=1	DSCR3	0.6593	0.00594676	Down	32.823	28.6	6	6	cytoplasm				GO:0006810 transport; GO:0006886 intracellular protein transport; GO:0008104 protein localization; GO:0015031 protein transport; GO:0015833 peptide transport; GO:0016192 vesicle-mediated transport; GO:0016197 endosomal transport; GO:0016482 cytosolic transport; GO:0033036 macromolecule localization; GO:0034613 cellular protein localization; GO:0042147 retrograde transport, endosome to Golgi; GO:0…	GO:0005622 intracellular; GO:0005623 cell; GO:0005737 cytoplasm; GO:0005768 endosome; GO:0012505 endomembrane system; GO:0016020 membrane; GO:0030904 retromer complex; GO:0030906 retromer, cargo-selective complex; GO:0031410 cytoplasmic vesicle; GO:0031982 vesicle; GO:0032991 macromolecular complex; GO:0043226 organelle; GO:0043227 membrane-bounded organelle; GO:0043229 intracellular organelle; G…	GO:0005215 transporter activity; GO:0008565 protein transporter activity;			S	KOG2717	Uncharacterized conserved protein with similarity to embryogenesis protein H beta 58 and VPS26
CL1575.Contig1_def_Gene.15254	Protein FAM45A OS=Homo sapiens OX=9606 GN=FAM45A PE=2 SV=1	FAM45A	0.5793	0.00611704	Down	26.501	22	3	3	cytoskeleton
Unigene527_def_Gene.34190	Coiled-coil domain-containing protein 25 OS=Pongo abelii OX=9601 GN=CCDC25 PE=2 SV=2	CCDC25	0.6292	0.00626479	Down	24.906	30.6	6	6	mitochondria							PF05670	Domain of unknown function (DUF814)	S	KOG3272	Predicted coiled-coil protein
Unigene2126_def_Gene.36691	Fatty acid-binding protein, brain OS=Gallus gallus OX=9031 GN=FABP7 PE=2 SV=2	FABP7	0.6303	0.00640318	Down	19.355	35.6	6	6	mitochondria	K08756	FABP7; fatty acid-binding protein 7, brain	map03320 PPAR signaling pathway	GO:0001654 eye development; GO:0001964 startle response; GO:0003008 system process; GO:0003407 neural retina development; GO:0006629 lipid metabolic process; GO:0006638 neutral lipid metabolic process; GO:0006639 acylglycerol metabolic process; GO:0006641 triglyceride metabolic process; GO:0007275 multicellular organism development; GO:0007399 nervous system development; GO:0007417 central nervou…	GO:0005622 intracellular; GO:0005623 cell; GO:0005634 nucleus; GO:0005737 cytoplasm; GO:0005829 cytosol; GO:0005911 cell-cell junction; GO:0030054 cell junction; GO:0036477 somatodendritic compartment; GO:0042995 cell projection; GO:0043025 neuronal cell body; GO:0043226 organelle; GO:0043227 membrane-bounded organelle; GO:0043229 intracellular organelle; GO:0043231 intracellular membrane-bounded…	GO:0005488 binding; GO:0005504 fatty acid binding; GO:0005515 protein binding; GO:0008134 transcription factor binding; GO:0008289 lipid binding; GO:0031406 carboxylic acid binding; GO:0033293 monocarboxylic acid binding; GO:0036094 small molecule binding; GO:0043167 ion binding; GO:0043168 anion binding; GO:0043177 organic acid binding;	PF00061	Lipocalin / cytosolic fatty-acid binding protein family	I	KOG4015	Fatty acid-binding protein FABP
CL491.Contig7_def_Gene.5560	Protein transport protein Sec16A OS=Homo sapiens OX=9606 GN=SEC16A PE=1 SV=4	SEC16A	0.6638	0.00645434	Down	256.84	7.4	13	13	mitochondria	K20353	SEC16; COPII coat assembly protein SEC16		GO:0006810 transport; GO:0006888 ER to Golgi vesicle-mediated transport; GO:0006900 membrane budding; GO:0006901 vesicle coating; GO:0006903 vesicle targeting; GO:0006996 organelle organization; GO:0007029 endoplasmic reticulum organization; GO:0008104 protein localization; GO:0009987 cellular process; GO:0010256 endomembrane system organization; GO:0016043 cellular component organization; GO:001…	GO:0005622 intracellular; GO:0005623 cell; GO:0005737 cytoplasm; GO:0005783 endoplasmic reticulum; GO:0005794 Golgi apparatus; GO:0005829 cytosol; GO:0012505 endomembrane system; GO:0043226 organelle; GO:0043227 membrane-bounded organelle; GO:0043229 intracellular organelle; GO:0043231 intracellular membrane-bounded organelle; GO:0044422 organelle part; GO:0044424 intracellular part; GO:0044432 e…	GO:0005488 binding; GO:0005515 protein binding;	PF12932; PF12931	Vesicle coat trafficking protein Sec16 mid-region; Sec23-binding domain of Sec16	K	KOG1913	Regucalcin gene promoter region-related protein (RGPR)
CL1273.Contig6_def_Gene.12755	Spartin OS=Bos taurus OX=9913 GN=SPART PE=2 SV=1	SPART	0.5829	0.00647091	Down	63.829	13.8	5	5	cytoplasm	K19366	SPG20; spartin	map04144 Endocytosis	GO:0001558 regulation of cell growth; GO:0003008 system process; GO:0006355 regulation of transcription, DNA-templated; GO:0006357 regulation of transcription from RNA polymerase II promoter; GO:0006996 organelle organization; GO:0007154 cell communication; GO:0007267 cell-cell signaling; GO:0007268 chemical synaptic transmission; GO:0007274 neuromuscular synaptic transmission; GO:0007275 multice…	GO:0005622 intracellular; GO:0005623 cell; GO:0005737 cytoplasm; GO:0005739 mitochondrion; GO:0005740 mitochondrial envelope; GO:0005741 mitochondrial outer membrane; GO:0005768 endosome; GO:0005769 early endosome; GO:0005811 lipid particle; GO:0005829 cytosol; GO:0005886 plasma membrane; GO:0012505 endomembrane system; GO:0016020 membrane; GO:0019867 outer membrane; GO:0030424 axon; GO:0030496 m…	GO:0005488 binding; GO:0005515 protein binding; GO:0017016 Ras GTPase binding; GO:0017137 Rab GTPase binding; GO:0019899 enzyme binding; GO:0031267 small GTPase binding; GO:0031625 ubiquitin protein ligase binding; GO:0044389 ubiquitin-like protein ligase binding; GO:0051020 GTPase binding;			S	KOG2709	Uncharacterized conserved protein
CL1917.Contig2_def_Gene.17605	Monoacylglycerol lipase ABHD2 OS=Mus musculus OX=10090 GN=Abhd2 PE=1 SV=1	Abhd2	0.5649	0.00651087	Down	48.092	11.1	3	3	extracellular	K13697	ABHD2; abhydrolase domain-containing protein 2		GO:0000003 reproduction; GO:0003006 developmental process involved in reproduction; GO:0006629 lipid metabolic process; GO:0006638 neutral lipid metabolic process; GO:0006639 acylglycerol metabolic process; GO:0006950 response to stress; GO:0007154 cell communication; GO:0007165 signal transduction; GO:0007276 gamete generation; GO:0007281 germ cell development; GO:0007283 spermatogenesis; GO:000…	GO:0001669 acrosomal vesicle; GO:0005622 intracellular; GO:0005623 cell; GO:0005737 cytoplasm; GO:0005886 plasma membrane; GO:0005929 cilium; GO:0012505 endomembrane system; GO:0016020 membrane; GO:0030141 secretory granule; GO:0031410 cytoplasmic vesicle; GO:0031514 motile cilium; GO:0031982 vesicle; GO:0036126 sperm flagellum; GO:0042995 cell projection; GO:0043226 organelle; GO:0043227 membran…	GO:0003707 steroid hormone receptor activity; GO:0003824 catalytic activity; GO:0005488 binding; GO:0016298 lipase activity; GO:0016787 hydrolase activity; GO:0016788 hydrolase activity, acting on ester bonds; GO:0038023 signaling receptor activity; GO:0042562 hormone binding; GO:0047372 acylglycerol lipase activity; GO:0052689 carboxylic ester hydrolase activity; GO:0060089 molecular transducer …	PF00561	alpha/beta hydrolase fold	S	KOG1838	Alpha/beta hydrolase
CL1802.Contig2_def_Gene.16901	Interferon-induced 35 kDa protein OS=Homo sapiens OX=9606 GN=IFI35 PE=1 SV=5	IFI35	0.6328	0.00667856	Down	43.497	33.2	9	9	cytoplasm				GO:0002376 immune system process; GO:0006950 response to stress; GO:0006952 defense response; GO:0006955 immune response; GO:0007154 cell communication; GO:0007165 signal transduction; GO:0007166 cell surface receptor signaling pathway; GO:0009987 cellular process; GO:0010033 response to organic substance; GO:0019221 cytokine-mediated signaling pathway; GO:0023052 signaling; GO:0034097 response t…	GO:0005622 intracellular; GO:0005623 cell; GO:0005634 nucleus; GO:0005737 cytoplasm; GO:0005829 cytosol; GO:0043226 organelle; GO:0043227 membrane-bounded organelle; GO:0043229 intracellular organelle; GO:0043231 intracellular membrane-bounded organelle; GO:0044424 intracellular part; GO:0044444 cytoplasmic part; GO:0044464 cell part;		PF07292	Nmi/IFP 35 domain (NID)
Unigene4232_def_Gene.37523	B-cell lymphoma/leukemia 10 OS=Homo sapiens OX=9606 GN=BCL10 PE=1 SV=1	BCL10	0.6016	0.00683753	Down	28.043	11	3	3	nucleus	K07368	BCL10; B-cell CLL/lymphoma 10	map04064 NF-kappa B signaling pathway; map04625 C-type lectin receptor signaling pathway; map04660 T cell receptor signaling pathway; map04662 B cell receptor signaling pathway; map05131 Shigellosis; map05152 Tuberculosis	GO:0001775 cell activation; GO:0001783 B cell apoptotic process; GO:0001816 cytokine production; GO:0001817 regulation of cytokine production; GO:0001819 positive regulation of cytokine production; GO:0001838 embryonic epithelial tube formation; GO:0001841 neural tube formation; GO:0001843 neural tube closure; GO:0002009 morphogenesis of an epithelium; GO:0002218 activation of innate immune respo…	GO:0000323 lytic vacuole; GO:0001772 immunological synapse; GO:0005622 intracellular; GO:0005623 cell; GO:0005634 nucleus; GO:0005737 cytoplasm; GO:0005764 lysosome; GO:0005773 vacuole; GO:0005829 cytosol; GO:0005856 cytoskeleton; GO:0005874 microtubule; GO:0005881 cytoplasmic microtubule; GO:0005886 plasma membrane; GO:0015630 microtubule cytoskeleton; GO:0016020 membrane; GO:0032449 CBM complex…	GO:0002020 protease binding; GO:0003712 transcription cofactor activity; GO:0003713 transcription coactivator activity; GO:0005488 binding; GO:0005515 protein binding; GO:0008022 protein C-terminus binding; GO:0008047 enzyme activator activity; GO:0008134 transcription factor binding; GO:0008656 cysteine-type endopeptidase activator activity involved in apoptotic process; GO:0016504 peptidase act…	PF00619	Caspase recruitment domain
Unigene32888_def_Gene.54658	Protein Niban OS=Homo sapiens OX=9606 GN=FAM129A PE=1 SV=1	FAM129A	0.5088	0.00760778	Down	127.26	13.7	10	10	cytoplasm,nucleus				GO:0001932 regulation of protein phosphorylation; GO:0001933 negative regulation of protein phosphorylation; GO:0001934 positive regulation of protein phosphorylation; GO:0006417 regulation of translation; GO:0006950 response to stress; GO:0009889 regulation of biosynthetic process; GO:0009891 positive regulation of biosynthetic process; GO:0009892 negative regulation of metabolic process; GO:000…	GO:0005622 intracellular; GO:0005623 cell; GO:0005737 cytoplasm; GO:0005829 cytosol; GO:0005886 plasma membrane; GO:0016020 membrane; GO:0044424 intracellular part; GO:0044444 cytoplasmic part; GO:0044464 cell part; GO:0071944 cell periphery;
Unigene15512_def_Gene.44443	Ephrin type-A receptor 2 OS=Macaca fascicularis OX=9541 GN=EPHA2 PE=2 SV=1	EPHA2	1.778	0.0077059	Up	80.197	27.2	10	10	extracellular	K05103	EPHA2, ECK; Eph receptor A2 [EC:2.7.10.1]	map04010 MAPK signaling pathway; map04014 Ras signaling pathway; map04015 Rap1 signaling pathway; map04151 PI3K-Akt signaling pathway; map04360 Axon guidance	GO:0000902 cell morphogenesis; GO:0000904 cell morphogenesis involved in differentiation; GO:0001501 skeletal system development; GO:0001503 ossification; GO:0001525 angiogenesis; GO:0001568 blood vessel development; GO:0001570 vasculogenesis; GO:0001649 osteoblast differentiation; GO:0001654 eye development; GO:0001704 formation of primary germ layer; GO:0001707 mesoderm formation; GO:0001763 mo…	GO:0005623 cell; GO:0005886 plasma membrane; GO:0005887 integral component of plasma membrane; GO:0005912 adherens junction; GO:0005924 cell-substrate adherens junction; GO:0005925 focal adhesion; GO:0009986 cell surface; GO:0016020 membrane; GO:0016021 integral component of membrane; GO:0030027 lamellipodium; GO:0030054 cell junction; GO:0030055 cell-substrate junction; GO:0031224 intrinsic comp…	GO:0003824 catalytic activity; GO:0004672 protein kinase activity; GO:0004713 protein tyrosine kinase activity; GO:0004714 transmembrane receptor protein tyrosine kinase activity; GO:0004888 transmembrane signaling receptor activity; GO:0016301 kinase activity; GO:0016740 transferase activity; GO:0016772 transferase activity, transferring phosphorus-containing groups; GO:0016773 phosphotransferas…	PF01404; PF00041; PF07714	Ephrin receptor ligand binding domain; Fibronectin type III domain; Protein tyrosine kinase	T	KOG0196	Tyrosine kinase, EPH (ephrin) receptor family
Unigene10385_def_Gene.41554	AH receptor-interacting protein OS=Bos taurus OX=9913 GN=AIP PE=2 SV=1	AIP	0.6139	0.00791447	Down	37.034	35.8	9	9	cytoplasm	K17767	AIP, XAP2; AH receptor-interacting protein	map04934 Cushing syndrome	GO:0003008 system process; GO:0006457 protein folding; GO:0006605 protein targeting; GO:0006626 protein targeting to mitochondrion; GO:0006805 xenobiotic metabolic process; GO:0006807 nitrogen compound metabolic process; GO:0006810 transport; GO:0006839 mitochondrial transport; GO:0006886 intracellular protein transport; GO:0006996 organelle organization; GO:0007005 mitochondrion organization; GO…	GO:0005622 intracellular; GO:0005623 cell; GO:0005634 nucleus; GO:0005654 nucleoplasm; GO:0005667 transcription factor complex; GO:0005737 cytoplasm; GO:0005829 cytosol; GO:0016020 membrane; GO:0031974 membrane-enclosed lumen; GO:0031981 nuclear lumen; GO:0032991 macromolecular complex; GO:0034751 aryl hydrocarbon receptor complex; GO:0043226 organelle; GO:0043227 membrane-bounded organelle; GO:0…	GO:0003712 transcription cofactor activity; GO:0003713 transcription coactivator activity; GO:0005102 receptor binding; GO:0005488 binding; GO:0005515 protein binding; GO:0008134 transcription factor binding; GO:0017162 aryl hydrocarbon receptor binding; GO:0019904 protein domain specific binding; GO:0036004 GAF domain binding; GO:0051082 unfolded protein binding;	PF00254	FKBP-type peptidyl-prolyl cis-trans isomerase	O	KOG0545	Aryl-hydrocarbon receptor-interacting protein
CL1198.Contig2_def_Gene.12072	COMM domain-containing protein 6 OS=Homo sapiens OX=9606 GN=COMMD6 PE=1 SV=1	COMMD6	0.6472	0.00791963	Down	23.271	25.6	4	4	extracellular	K22562	COMMD6; COMM domain containing 6					PF07258	HCaRG protein
Unigene10498_def_Gene.41669	Purine nucleoside phosphorylase OS=Homo sapiens OX=9606 GN=PNP PE=1 SV=2	PNP	0.5817	0.00805429	Down	27.95	26	5	5	cytoplasm,nucleus	K03783	punA, PNP; purine-nucleoside phosphorylase [EC:2.4.2.1]	map00230 Purine metabolism; map00240 Pyrimidine metabolism; map00760 Nicotinate and nicotinamide metabolism; map01100 Metabolic pathways	GO:0001775 cell activation; GO:0001816 cytokine production; GO:0001910 regulation of leukocyte mediated cytotoxicity; GO:0001912 positive regulation of leukocyte mediated cytotoxicity; GO:0001914 regulation of T cell mediated cytotoxicity; GO:0001916 positive regulation of T cell mediated cytotoxicity; GO:0002252 immune effector process; GO:0002263 cell activation involved in immune response; GO:…	GO:0005576 extracellular region; GO:0005622 intracellular; GO:0005623 cell; GO:0005634 nucleus; GO:0005737 cytoplasm; GO:0005829 cytosol; GO:0012505 endomembrane system; GO:0030141 secretory granule; GO:0031410 cytoplasmic vesicle; GO:0031974 membrane-enclosed lumen; GO:0031982 vesicle; GO:0031983 vesicle lumen; GO:0034774 secretory granule lumen; GO:0043226 organelle; GO:0043227 membrane-bounded…	GO:0001882 nucleoside binding; GO:0002054 nucleobase binding; GO:0002060 purine nucleobase binding; GO:0003824 catalytic activity; GO:0004731 purine-nucleoside phosphorylase activity; GO:0005488 binding; GO:0008144 drug binding; GO:0016740 transferase activity; GO:0016757 transferase activity, transferring glycosyl groups; GO:0016763 transferase activity, transferring pentosyl groups; GO:0036094 …	PF01048	Phosphorylase superfamily	F	KOG3984	Purine nucleoside phosphorylase
CL514.Contig3_def_Gene.5848	Zinc finger E-box-binding homeobox 2 OS=Homo sapiens OX=9606 GN=ZEB2 PE=1 SV=1	ZEB2	1.8195	0.00827056	Up	136.44	9.4	7	7	nucleus	K23560	ZEB2; zinc finger homeobox protein 2	map05206 MicroRNAs in cancer	GO:0000003 reproduction; GO:0000122 negative regulation of transcription from RNA polymerase II promoter; GO:0000902 cell morphogenesis; GO:0000904 cell morphogenesis involved in differentiation; GO:0001558 regulation of cell growth; GO:0001655 urogenital system development; GO:0001667 ameboidal-type cell migration; GO:0001700 embryonic development via the syncytial blastoderm; GO:0001755 neural …	GO:0000228 nuclear chromosome; GO:0000785 chromatin; GO:0000790 nuclear chromatin; GO:0005622 intracellular; GO:0005623 cell; GO:0005634 nucleus; GO:0005694 chromosome; GO:0005730 nucleolus; GO:0005737 cytoplasm; GO:0005829 cytosol; GO:0031974 membrane-enclosed lumen; GO:0031981 nuclear lumen; GO:0043226 organelle; GO:0043227 membrane-bounded organelle; GO:0043228 non-membrane-bounded organelle; …	GO:0000976 transcription regulatory region sequence-specific DNA binding; GO:0000977 RNA polymerase II regulatory region sequence-specific DNA binding; GO:0000978 RNA polymerase II core promoter proximal region sequence-specific DNA binding; GO:0000981 RNA polymerase II transcription factor activity, sequence-specific DNA binding; GO:0000987 core promoter proximal region sequence-specific DNA bin…	PF05605; PF00096	Drought induced 19 protein (Di19); Zinc finger, C2H2 type	K	KOG3623	Homeobox transcription factor SIP1
CL2711.Contig1_def_Gene.22815	Triple functional domain protein OS=Homo sapiens OX=9606 GN=TRIO PE=1 SV=2	TRIO	0.6657	0.00859519	Down	342.37	5.5	11	11	nucleus	K08810	TRIO; triple functional domain protein [EC:2.7.11.1]		GO:0000003 reproduction; GO:0000902 cell morphogenesis; GO:0000904 cell morphogenesis involved in differentiation; GO:0001505 regulation of neurotransmitter levels; GO:0001558 regulation of cell growth; GO:0001667 ameboidal-type cell migration; GO:0001764 neuron migration; GO:0001956 positive regulation of neurotransmitter secretion; GO:0002119 nematode larval development; GO:0002164 larval devel…	GO:0005622 intracellular; GO:0005623 cell; GO:0005737 cytoplasm; GO:0005829 cytosol; GO:0030424 axon; GO:0036194 muscle cell projection; GO:0042995 cell projection; GO:0043005 neuron projection; GO:0044424 intracellular part; GO:0044444 cytoplasmic part; GO:0044464 cell part; GO:0097458 neuron part;	GO:0003824 catalytic activity; GO:0004672 protein kinase activity; GO:0004674 protein serine/threonine kinase activity; GO:0005085 guanyl-nucleotide exchange factor activity; GO:0005088 Ras guanyl-nucleotide exchange factor activity; GO:0005089 Rho guanyl-nucleotide exchange factor activity; GO:0005488 binding; GO:0005515 protein binding; GO:0016301 kinase activity; GO:0016740 transferase activit…	PF00650; PF00435; PF00621; PF00169; PF00018; PF07679; PF00069	CRAL/TRIO domain; Spectrin repeat; RhoGEF domain; PH domain; SH3 domain; Immunoglobulin I-set domain; Protein kinase domain	T	KOG4240	Multidomain protein, contains SPEC repeats, PH, SH3, and separate rac-specific and rho-specific guanine nucleotide exchange factor domains
CL4684.Contig3_def_Gene.32864	Tissue factor OS=Bos taurus OX=9913 GN=F3 PE=1 SV=1	F3	1.746	0.00866419	Up	29.499	20.8	4	4	cytoplasm	K03901	F3, CD142; coagulation factor III (tissue factor)	map04610 Complement and coagulation cascades; map04933 AGE-RAGE signaling pathway in diabetic complications	GO:0000302 response to reactive oxygen species; GO:0001936 regulation of endothelial cell proliferation; GO:0001938 positive regulation of endothelial cell proliferation; GO:0002237 response to molecule of bacterial origin; GO:0002526 acute inflammatory response; GO:0002541 activation of plasma proteins involved in acute inflammatory response; GO:0002543 activation of blood coagulation via clotti…	GO:0005576 extracellular region; GO:0005615 extracellular space; GO:0005622 intracellular; GO:0005623 cell; GO:0005737 cytoplasm; GO:0005886 plasma membrane; GO:0009897 external side of plasma membrane; GO:0009986 cell surface; GO:0016020 membrane; GO:0016021 integral component of membrane; GO:0031012 extracellular matrix; GO:0031224 intrinsic component of membrane; GO:0031226 intrinsic component…	GO:0002020 protease binding; GO:0004888 transmembrane signaling receptor activity; GO:0004896 cytokine receptor activity; GO:0005488 binding; GO:0005515 protein binding; GO:0005543 phospholipid binding; GO:0008289 lipid binding; GO:0019899 enzyme binding; GO:0038023 signaling receptor activity; GO:0043167 ion binding; GO:0043168 anion binding; GO:0060089 molecular transducer activity;	PF09294	Interferon-alpha/beta receptor, fibronectin type III
Unigene39465_def_Gene.59059	Condensin complex subunit 1 OS=Homo sapiens OX=9606 GN=NCAPD2 PE=1 SV=3	NCAPD2	0.5275	0.00909956	Down	155.32	9.3	10	10	cytoplasm	K06677	YCS4, CNAP1, CAPD2; condensin complex subunit 1		GO:0000003 reproduction; GO:0000018 regulation of DNA recombination; GO:0000070 mitotic sister chromatid segregation; GO:0000278 mitotic cell cycle; GO:0000280 nuclear division; GO:0000819 sister chromatid segregation; GO:0006323 DNA packaging; GO:0006996 organelle organization; GO:0007049 cell cycle; GO:0007059 chromosome segregation; GO:0007076 mitotic chromosome condensation; GO:0007135 meiosi…	GO:0000228 nuclear chromosome; GO:0000775 chromosome, centromeric region; GO:0000779 condensed chromosome, centromeric region; GO:0000785 chromatin; GO:0000793 condensed chromosome; GO:0000794 condensed nuclear chromosome; GO:0000796 condensin complex; GO:0000797 condensin core heterodimer; GO:0000799 nuclear condensin complex; GO:0000803 sex chromosome; GO:0000805 X chromosome; GO:0005622 intrac…	GO:0003682 chromatin binding; GO:0005488 binding; GO:0005515 protein binding; GO:0042393 histone binding;	PF12922	non-SMC mitotic condensation complex subunit 1, N-term	BD	KOG0414	Chromosome condensation complex Condensin, subunit D2
CL1697.Contig1_def_Gene.16252	Zinc finger FYVE domain-containing protein 9 OS=Homo sapiens OX=9606 GN=ZFYVE9 PE=1 SV=2	ZFYVE9	0.5788	0.00994661	Down	160.15	13	11	11	cytoplasm	K04679	MADHIP, SARA; MAD, mothers against decapentaplegic interacting protein	map04144 Endocytosis; map04350 TGF-beta signaling pathway	GO:0006355 regulation of transcription, DNA-templated; GO:0006357 regulation of transcription from RNA polymerase II promoter; GO:0006605 protein targeting; GO:0006622 protein targeting to lysosome; GO:0006623 protein targeting to vacuole; GO:0006810 transport; GO:0006886 intracellular protein transport; GO:0006996 organelle organization; GO:0007034 vacuolar transport; GO:0007041 lysosomal transp…	GO:0005622 intracellular; GO:0005623 cell; GO:0005737 cytoplasm; GO:0005768 endosome; GO:0005769 early endosome; GO:0005829 cytosol; GO:0010008 endosome membrane; GO:0012505 endomembrane system; GO:0016020 membrane; GO:0031090 organelle membrane; GO:0031410 cytoplasmic vesicle; GO:0031901 early endosome membrane; GO:0031982 vesicle; GO:0043226 organelle; GO:0043227 membrane-bounded organelle; GO:…	GO:0005215 transporter activity; GO:0005488 binding; GO:0005543 phospholipid binding; GO:0005545 1-phosphatidylinositol binding; GO:0005547 phosphatidylinositol-3,4,5-trisphosphate binding; GO:0008289 lipid binding; GO:0008565 protein transporter activity; GO:0035091 phosphatidylinositol binding; GO:0043167 ion binding; GO:0043168 anion binding; GO:1901981 phosphatidylinositol phosphate binding;	PF01363	FYVE zinc finger	V	KOG1841	Smad anchor for receptor activation
CL3576.Contig1_def_Gene.27759	Protein MON2 homolog OS=Homo sapiens OX=9606 GN=MON2 PE=1 SV=3	MON2	0.601	0.0103816	Down	191.12	5.2	9	9	plasma membrane				GO:0000003 reproduction; GO:0000578 embryonic axis specification; GO:0003002 regionalization; GO:0003006 developmental process involved in reproduction; GO:0006810 transport; GO:0006892 post-Golgi vesicle-mediated transport; GO:0006895 Golgi to endosome transport; GO:0006996 organelle organization; GO:0007010 cytoskeleton organization; GO:0007028 cytoplasm organization; GO:0007275 multicellular o…	GO:0005622 intracellular; GO:0005623 cell; GO:0005737 cytoplasm; GO:0005768 endosome; GO:0005794 Golgi apparatus; GO:0012505 endomembrane system; GO:0031410 cytoplasmic vesicle; GO:0031982 vesicle; GO:0043226 organelle; GO:0043227 membrane-bounded organelle; GO:0043229 intracellular organelle; GO:0043231 intracellular membrane-bounded organelle; GO:0044424 intracellular part; GO:0044444 cytoplasm…	GO:0005488 binding; GO:0005515 protein binding; GO:0005519 cytoskeletal regulatory protein binding; GO:0008092 cytoskeletal protein binding;	PF12783	Guanine nucleotide exchange factor in Golgi transport N-terminal	U	KOG1848	Uncharacterized conserved protein
CL775.Contig3_def_Gene.8352	Active breakpoint cluster region-related protein OS=Homo sapiens OX=9606 GN=ABR PE=2 SV=2	ABR	0.6481	0.01043	Down	93.077	8.8	5	5	nucleus	K20629	ABR; active breakpoint cluster region-related protein		GO:0002237 response to molecule of bacterial origin; GO:0002682 regulation of immune system process; GO:0002683 negative regulation of immune system process; GO:0002685 regulation of leukocyte migration; GO:0002686 negative regulation of leukocyte migration; GO:0002691 regulation of cellular extravasation; GO:0002692 negative regulation of cellular extravasation; GO:0002694 regulation of leukocyt…	GO:0005622 intracellular; GO:0005623 cell; GO:0005737 cytoplasm; GO:0005829 cytosol; GO:0005886 plasma membrane; GO:0016020 membrane; GO:0044424 intracellular part; GO:0044444 cytoplasmic part; GO:0044464 cell part; GO:0071944 cell periphery;	GO:0005085 guanyl-nucleotide exchange factor activity; GO:0005088 Ras guanyl-nucleotide exchange factor activity; GO:0005089 Rho guanyl-nucleotide exchange factor activity; GO:0005096 GTPase activator activity; GO:0005488 binding; GO:0005515 protein binding; GO:0008047 enzyme activator activity; GO:0017016 Ras GTPase binding; GO:0017048 Rho GTPase binding; GO:0019899 enzyme binding; GO:0030234 en…	PF00621; PF00169; PF00168; PF00620	RhoGEF domain; PH domain; C2 domain; RhoGAP domain	T	KOG4269	Rac GTPase-activating protein BCR/ABR
CL3676.Contig1_def_Gene.28312	WASH complex subunit 2A OS=Homo sapiens OX=9606 GN=WASHC2A PE=1 SV=3	WASHC2A	0.4961	0.0108073	Down	144.33	16.3	13	13	nucleus	K18462	FAM21; WASH complex subunit FAM21	map04144 Endocytosis	GO:0006810 transport; GO:0008064 regulation of actin polymerization or depolymerization; GO:0009987 cellular process; GO:0010638 positive regulation of organelle organization; GO:0010769 regulation of cell morphogenesis involved in differentiation; GO:0010810 regulation of cell-substrate adhesion; GO:0016043 cellular component organization; GO:0016192 vesicle-mediated transport; GO:0016197 endoso…	GO:0005622 intracellular; GO:0005623 cell; GO:0005634 nucleus; GO:0005730 nucleolus; GO:0005737 cytoplasm; GO:0005768 endosome; GO:0005769 early endosome; GO:0005829 cytosol; GO:0005886 plasma membrane; GO:0012505 endomembrane system; GO:0016020 membrane; GO:0031410 cytoplasmic vesicle; GO:0031974 membrane-enclosed lumen; GO:0031981 nuclear lumen; GO:0031982 vesicle; GO:0032991 macromolecular com…	GO:0005488 binding; GO:0005543 phospholipid binding; GO:0005546 phosphatidylinositol-4,5-bisphosphate binding; GO:0005547 phosphatidylinositol-3,4,5-trisphosphate binding; GO:0008289 lipid binding; GO:0010314 phosphatidylinositol-5-phosphate binding; GO:0032266 phosphatidylinositol-3-phosphate binding; GO:0035091 phosphatidylinositol binding; GO:0043167 ion binding; GO:0043168 anion binding; GO:0…
CL264.Contig4_def_Gene.3002	CLIP-associating protein 2 OS=Mus musculus OX=10090 GN=Clasp2 PE=1 SV=1	Clasp2	0.6441	0.011147	Down	164.63	17	18	15	nucleus	K16578	CLASP1_2; CLIP-associating protein 1/2		GO:0000226 microtubule cytoskeleton organization; GO:0000278 mitotic cell cycle; GO:0000280 nuclear division; GO:0001558 regulation of cell growth; GO:0001952 regulation of cell-matrix adhesion; GO:0001953 negative regulation of cell-matrix adhesion; GO:0006810 transport; GO:0006903 vesicle targeting; GO:0006928 movement of cell or subcellular component; GO:0006996 organelle organization; GO:0007…	GO:0001726 ruffle; GO:0005622 intracellular; GO:0005623 cell; GO:0005737 cytoplasm; GO:0005794 Golgi apparatus; GO:0005802 trans-Golgi network; GO:0005819 spindle; GO:0005828 kinetochore microtubule; GO:0005829 cytosol; GO:0005856 cytoskeleton; GO:0005874 microtubule; GO:0005876 spindle microtubule; GO:0005881 cytoplasmic microtubule; GO:0005886 plasma membrane; GO:0005938 cell cortex; GO:0012505…	GO:0002162 dystroglycan binding; GO:0003779 actin binding; GO:0005488 binding; GO:0005515 protein binding; GO:0008017 microtubule binding; GO:0008092 cytoskeletal protein binding; GO:0015631 tubulin binding; GO:0019899 enzyme binding; GO:0019900 kinase binding; GO:0019901 protein kinase binding; GO:0044877 macromolecular complex binding; GO:0051010 microtubule plus-end binding; GO:0051015 actin f…			S	KOG2956	CLIP-associating protein
CL1607.Contig1_def_Gene.15524	Endothelial lipase OS=Homo sapiens OX=9606 GN=LIPG PE=1 SV=1	LIPG	1.6022	0.0114074	Up	56.461	17.6	7	7	extracellular	K22284	LIPG; endothelial lipase [EC:3.1.1.3]	map00561 Glycerolipid metabolism; map01100 Metabolic pathways; map04979 Cholesterol metabolism	GO:0006629 lipid metabolic process; GO:0006644 phospholipid metabolic process; GO:0006793 phosphorus metabolic process; GO:0006796 phosphate-containing compound metabolic process; GO:0006810 transport; GO:0006869 lipid transport; GO:0007584 response to nutrient; GO:0008152 metabolic process; GO:0008283 cell proliferation; GO:0009056 catabolic process; GO:0009395 phospholipid catabolic process; GO…	GO:0005576 extracellular region; GO:0005615 extracellular space; GO:0005622 intracellular; GO:0005623 cell; GO:0005737 cytoplasm; GO:0005768 endosome; GO:0005769 early endosome; GO:0005794 Golgi apparatus; GO:0009986 cell surface; GO:0012505 endomembrane system; GO:0031410 cytoplasmic vesicle; GO:0031982 vesicle; GO:0043226 organelle; GO:0043227 membrane-bounded organelle; GO:0043229 intracellula…	GO:0003824 catalytic activity; GO:0004465 lipoprotein lipase activity; GO:0004620 phospholipase activity; GO:0004806 triglyceride lipase activity; GO:0008970 phosphatidylcholine 1-acylhydrolase activity; GO:0016298 lipase activity; GO:0016787 hydrolase activity; GO:0016788 hydrolase activity, acting on ester bonds; GO:0052689 carboxylic ester hydrolase activity;	PF00151; PF01477	Lipase; PLAT/LH2 domain
CL2275.Contig2_def_Gene.20048	A-kinase anchor protein 9 OS=Homo sapiens OX=9606 GN=AKAP9 PE=1 SV=4	AKAP9	0.6402	0.0122347	Down	439.73	4.7	12	12	nucleus	K16551	AKAP9, AKAP350; A-kinase anchor protein 9		GO:0000003 reproduction; GO:0000086 G2/M transition of mitotic cell cycle; GO:0000165 MAPK cascade; GO:0000226 microtubule cytoskeleton organization; GO:0000278 mitotic cell cycle; GO:0001539 cilium or flagellum-dependent cell motility; GO:0001932 regulation of protein phosphorylation; GO:0001934 positive regulation of protein phosphorylation; GO:0002027 regulation of heart rate; GO:0002064 epith…	GO:0000242 pericentriolar material; GO:0005622 intracellular; GO:0005623 cell; GO:0005737 cytoplasm; GO:0005794 Golgi apparatus; GO:0005795 Golgi stack; GO:0005801 cis-Golgi network; GO:0005813 centrosome; GO:0005814 centriole; GO:0005815 microtubule organizing center; GO:0005829 cytosol; GO:0005856 cytoskeleton; GO:0005886 plasma membrane; GO:0005887 integral component of plasma membrane; GO:000…	GO:0005085 guanyl-nucleotide exchange factor activity; GO:0005088 Ras guanyl-nucleotide exchange factor activity; GO:0005102 receptor binding; GO:0005198 structural molecule activity; GO:0005488 binding; GO:0005515 protein binding; GO:0015459 potassium channel regulator activity; GO:0016247 channel regulator activity; GO:0017016 Ras GTPase binding; GO:0019899 enzyme binding; GO:0031267 small GTPa…	PF10495	Pericentrin-AKAP-450 domain of centrosomal targeting protein
CL4580.Contig1_def_Gene.32382	CD2-associated protein OS=Homo sapiens OX=9606 GN=CD2AP PE=1 SV=1	CD2AP	0.6661	0.012736	Down	67.171	17.2	9	9	nucleus	K13738	CD2AP; CD2-associated protein	map05100 Bacterial invasion of epithelial cells	GO:0001817 regulation of cytokine production; GO:0001818 negative regulation of cytokine production; GO:0006508 proteolysis; GO:0006511 ubiquitin-dependent protein catabolic process; GO:0006807 nitrogen compound metabolic process; GO:0006928 movement of cell or subcellular component; GO:0006929 substrate-dependent cell migration; GO:0006930 substrate-dependent cell migration, cell extension; GO:0…	GO:0001726 ruffle; GO:0005622 intracellular; GO:0005623 cell; GO:0005737 cytoplasm; GO:0005829 cytosol; GO:0005856 cytoskeleton; GO:0005884 actin filament; GO:0005886 plasma membrane; GO:0005911 cell-cell junction; GO:0005938 cell cortex; GO:0015629 actin cytoskeleton; GO:0016020 membrane; GO:0030054 cell junction; GO:0030139 endocytic vesicle; GO:0031252 cell leading edge; GO:0031410 cytoplasmic…	GO:0005102 receptor binding; GO:0005126 cytokine receptor binding; GO:0005172 vascular endothelial growth factor receptor binding; GO:0005198 structural molecule activity; GO:0005200 structural constituent of cytoskeleton; GO:0005488 binding; GO:0005515 protein binding; GO:0008013 beta-catenin binding; GO:0008022 protein C-terminus binding; GO:0017124 SH3 domain binding; GO:0019904 protein domain…	PF00018	SH3 domain	T	KOG4348	Adaptor protein CMS/SETA
Unigene19630_def_Gene.47114	Prostaglandin E synthase 3 OS=Bos taurus OX=9913 GN=PTGES3 PE=1 SV=1	PTGES3	0.5783	0.0129978	Down	27.029	28.8	7	7	nucleus	K15730	PTGES3; cytosolic prostaglandin-E synthase [EC:5.3.99.3]	map00590 Arachidonic acid metabolism; map01100 Metabolic pathways	GO:0000271 polysaccharide biosynthetic process; GO:0000723 telomere maintenance; GO:0001516 prostaglandin biosynthetic process; GO:0001676 long-chain fatty acid metabolic process; GO:0003008 system process; GO:0005975 carbohydrate metabolic process; GO:0005976 polysaccharide metabolic process; GO:0005977 glycogen metabolic process; GO:0005978 glycogen biosynthetic process; GO:0006073 cellular glu…	GO:0000781 chromosome, telomeric region; GO:0005622 intracellular; GO:0005623 cell; GO:0005634 nucleus; GO:0005654 nucleoplasm; GO:0005694 chromosome; GO:0005697 telomerase holoenzyme complex; GO:0005737 cytoplasm; GO:0005829 cytosol; GO:0005856 cytoskeleton; GO:0005884 actin filament; GO:0015629 actin cytoskeleton; GO:0031974 membrane-enclosed lumen; GO:0031981 nuclear lumen; GO:0032991 macromol…	GO:0002039 p53 binding; GO:0003720 telomerase activity; GO:0003824 catalytic activity; GO:0003964 RNA-directed DNA polymerase activity; GO:0005488 binding; GO:0005515 protein binding; GO:0016740 transferase activity; GO:0016772 transferase activity, transferring phosphorus-containing groups; GO:0016779 nucleotidyltransferase activity; GO:0016853 isomerase activity; GO:0016860 intramolecular oxido…	PF04969	CS domain	O	KOG3158	HSP90 co-chaperone p23
Unigene897_def_Gene.35145	Zinc transporter 9 OS=Xenopus laevis OX=8355 GN=slc30a9 PE=2 SV=1	slc30a9	1.5661	0.0132819	Up	68.92	7.9	4	4	plasma membrane	K14696	SLC30A9, ZNT9; solute carrier family 30 (zinc transporter), member 9		GO:0000041 transition metal ion transport; GO:0006139 nucleobase-containing compound metabolic process; GO:0006259 DNA metabolic process; GO:0006281 DNA repair; GO:0006289 nucleotide-excision repair; GO:0006355 regulation of transcription, DNA-templated; GO:0006357 regulation of transcription from RNA polymerase II promoter; GO:0006725 cellular aromatic compound metabolic process; GO:0006807 nitr…	GO:0005622 intracellular; GO:0005623 cell; GO:0005634 nucleus; GO:0005737 cytoplasm; GO:0005783 endoplasmic reticulum; GO:0005856 cytoskeleton; GO:0012505 endomembrane system; GO:0031410 cytoplasmic vesicle; GO:0031982 vesicle; GO:0043226 organelle; GO:0043227 membrane-bounded organelle; GO:0043228 non-membrane-bounded organelle; GO:0043229 intracellular organelle; GO:0043231 intracellular membra…	GO:0000981 RNA polymerase II transcription factor activity, sequence-specific DNA binding; GO:0003682 chromatin binding; GO:0003700 transcription factor activity, sequence-specific DNA binding; GO:0003712 transcription cofactor activity; GO:0003713 transcription coactivator activity; GO:0005102 receptor binding; GO:0005215 transporter activity; GO:0005385 zinc ion transmembrane transporter activi…			P	KOG2802	Membrane protein HUEL (cation efflux superfamily)
Unigene298_def_Gene.33698	Lysyl oxidase homolog 1 OS=Mus musculus OX=10090 GN=Loxl1 PE=2 SV=3	Loxl1	0.6144	0.01352	Down	57.665	25.1	8	8	nucleus	K14678	LOXL1; lysyl oxidase-like protein 1 [EC:1.4.3.-]
CL1432.Contig4_def_Gene.14173	Leucine-rich repeat flightless-interacting protein 2 OS=Bos taurus OX=9913 GN=LRRFIP2 PE=2 SV=1	LRRFIP2	0.5999	0.0141165	Down	47.885	22.1	7	6	nucleus				GO:0001817 regulation of cytokine production; GO:0001819 positive regulation of cytokine production; GO:0002218 activation of innate immune response; GO:0002221 pattern recognition receptor signaling pathway; GO:0002224 toll-like receptor signaling pathway; GO:0002253 activation of immune response; GO:0002376 immune system process; GO:0002682 regulation of immune system process; GO:0002684 positi…		GO:0000981 RNA polymerase II transcription factor activity, sequence-specific DNA binding; GO:0003700 transcription factor activity, sequence-specific DNA binding; GO:0005488 binding; GO:0005515 protein binding; GO:0017016 Ras GTPase binding; GO:0017137 Rab GTPase binding; GO:0019899 enzyme binding; GO:0019904 protein domain specific binding; GO:0030275 LRR domain binding; GO:0031267 small GTPase…			S	KOG2010	Double stranded RNA binding protein
CL180.Contig1_def_Gene.1914	Zinc finger CCCH domain-containing protein 7B OS=Homo sapiens OX=9606 GN=ZC3H7B PE=1 SV=2	ZC3H7B	0.5316	0.0144573	Down	114	4	3	2	cytoplasm				GO:0006139 nucleobase-containing compound metabolic process; GO:0006396 RNA processing; GO:0006725 cellular aromatic compound metabolic process; GO:0006807 nitrogen compound metabolic process; GO:0008152 metabolic process; GO:0009892 negative regulation of metabolic process; GO:0009987 cellular process; GO:0010033 response to organic substance; GO:0010467 gene expression; GO:0010468 regulation of…		GO:0003676 nucleic acid binding; GO:0003723 RNA binding; GO:0005488 binding; GO:0035198 miRNA binding; GO:0097159 organic cyclic compound binding; GO:1901363 heterocyclic compound binding;
CL490.Contig4_def_Gene.5516	CREB-binding protein OS=Homo sapiens OX=9606 GN=CREBBP PE=1 SV=3	CREBBP	1.5737	0.0149466	Up	266.84	7.6	14	6	nucleus	K04498	EP300, CREBBP, KAT3; E1A/CREB-binding protein [EC:2.3.1.48]	map04024 cAMP signaling pathway; map04066 HIF-1 signaling pathway; map04068 FoxO signaling pathway; map04110 Cell cycle; map04310 Wnt signaling pathway; map04330 Notch signaling pathway; map04350 TGF-beta signaling pathway; map04520 Adherens junction; map04630 JAK-STAT signaling pathway; map04720 Long-term potentiation; map04916 Melanogenesis; map04919 Thyroid hormone signaling pathway; map04922 …	GO:0000122 negative regulation of transcription from RNA polymerase II promoter; GO:0001666 response to hypoxia; GO:0001817 regulation of cytokine production; GO:0001818 negative regulation of cytokine production; GO:0001819 positive regulation of cytokine production; GO:0002218 activation of innate immune response; GO:0002220 innate immune response activating cell surface receptor signaling path…	GO:0000123 histone acetyltransferase complex; GO:0000228 nuclear chromosome; GO:0000775 chromosome, centromeric region; GO:0000776 kinetochore; GO:0000777 condensed chromosome kinetochore; GO:0000779 condensed chromosome, centromeric region; GO:0000785 chromatin; GO:0000790 nuclear chromatin; GO:0000793 condensed chromosome; GO:0000940 condensed chromosome outer kinetochore; GO:0005622 intracellu…	GO:0000976 transcription regulatory region sequence-specific DNA binding; GO:0000977 RNA polymerase II regulatory region sequence-specific DNA binding; GO:0000981 RNA polymerase II transcription factor activity, sequence-specific DNA binding; GO:0000982 transcription factor activity, RNA polymerase II core promoter proximal region sequence-specific binding; GO:0000987 core promoter proximal regio…	PF02172; PF00439; PF06001; PF08214; PF00569; PF09030	KIX domain; Bromodomain; Domain of Unknown Function (DUF902); Histone acetylation protein; Zinc finger, ZZ type; Creb binding	K	KOG1778	CREB binding protein/P300 and related TAZ Zn-finger proteins
Unigene874_def_Gene.35097	Mitochondrial import inner membrane translocase subunit TIM14 OS=Bos taurus OX=9913 GN=DNAJC19 PE=3 SV=3	DNAJC19	1.6696	0.0153348	Up	12.611	20	2	2	cytoplasm	K09539	DNAJC19; DnaJ homolog subfamily C member 19		GO:0000003 reproduction; GO:0003006 developmental process involved in reproduction; GO:0003008 system process; GO:0006457 protein folding; GO:0006605 protein targeting; GO:0006626 protein targeting to mitochondrion; GO:0006810 transport; GO:0006839 mitochondrial transport; GO:0006886 intracellular protein transport; GO:0006996 organelle organization; GO:0007005 mitochondrion organization; GO:0007…	GO:0001405 presequence translocase-associated import motor; GO:0005622 intracellular; GO:0005623 cell; GO:0005737 cytoplasm; GO:0005739 mitochondrion; GO:0005740 mitochondrial envelope; GO:0005743 mitochondrial inner membrane; GO:0005744 mitochondrial inner membrane presequence translocase complex; GO:0016020 membrane; GO:0016021 integral component of membrane; GO:0019866 organelle inner membrane…	GO:0001671 ATPase activator activity; GO:0008047 enzyme activator activity; GO:0030234 enzyme regulator activity; GO:0060589 nucleoside-triphosphatase regulator activity; GO:0060590 ATPase regulator activity; GO:0098772 molecular function regulator;	PF00226	DnaJ domain	O	KOG0723	Molecular chaperone (DnaJ superfamily)
Unigene18390_def_Gene.46274	ATP-dependent RNA helicase DHX29 OS=Homo sapiens OX=9606 GN=DHX29 PE=1 SV=2	DHX29	0.6594	0.01551	Down	150	17.1	13	12	nucleus	K18995	DHX29; ATP-dependent RNA helicase DHX29 [EC:3.6.4.13]		GO:0006139 nucleobase-containing compound metabolic process; GO:0006396 RNA processing; GO:0006725 cellular aromatic compound metabolic process; GO:0006807 nitrogen compound metabolic process; GO:0008152 metabolic process; GO:0009987 cellular process; GO:0010467 gene expression; GO:0016070 RNA metabolic process; GO:0034641 cellular nitrogen compound metabolic process; GO:0043170 macromolecule met…	GO:0005622 intracellular; GO:0005623 cell; GO:0005737 cytoplasm; GO:0005739 mitochondrion; GO:0016282 eukaryotic 43S preinitiation complex; GO:0032991 macromolecular complex; GO:0043226 organelle; GO:0043227 membrane-bounded organelle; GO:0043229 intracellular organelle; GO:0043231 intracellular membrane-bounded organelle; GO:0044424 intracellular part; GO:0044444 cytoplasmic part; GO:0044464 cel…	GO:0003676 nucleic acid binding; GO:0003723 RNA binding; GO:0003724 RNA helicase activity; GO:0003824 catalytic activity; GO:0004004 ATP-dependent RNA helicase activity; GO:0004386 helicase activity; GO:0005488 binding; GO:0008026 ATP-dependent helicase activity; GO:0008186 RNA-dependent ATPase activity; GO:0016462 pyrophosphatase activity; GO:0016787 hydrolase activity; GO:0016817 hydrolase acti…	PF00270; PF04408; PF07717	DEAD/DEAH box helicase; Helicase associated domain (HA2); Oligonucleotide/oligosaccharide-binding (OB)-fold	A	KOG0920	ATP-dependent RNA helicase A
CL2799.Contig1_def_Gene.23373	N-myc-interactor OS=Bos taurus OX=9913 GN=NMI PE=2 SV=1	NMI	0.6532	0.0156338	Down	47.579	26.2	8	8	cytoplasm				GO:0001817 regulation of cytokine production; GO:0001818 negative regulation of cytokine production; GO:0002682 regulation of immune system process; GO:0002683 negative regulation of immune system process; GO:0006139 nucleobase-containing compound metabolic process; GO:0006351 transcription, DNA-templated; GO:0006366 transcription from RNA polymerase II promoter; GO:0006725 cellular aromatic comp…	GO:0005622 intracellular; GO:0005623 cell; GO:0005634 nucleus; GO:0005654 nucleoplasm; GO:0005737 cytoplasm; GO:0005829 cytosol; GO:0031974 membrane-enclosed lumen; GO:0031981 nuclear lumen; GO:0043226 organelle; GO:0043227 membrane-bounded organelle; GO:0043229 intracellular organelle; GO:0043231 intracellular membrane-bounded organelle; GO:0043233 organelle lumen; GO:0044422 organelle part; GO:…	GO:0003712 transcription cofactor activity; GO:0005488 binding; GO:0005515 protein binding; GO:0042802 identical protein binding;	PF07292	Nmi/IFP 35 domain (NID)
CL4497.Contig2_def_Gene.32024	Glycogen phosphorylase, liver form OS=Rattus norvegicus OX=10116 GN=Pygl PE=1 SV=5	Pygl	0.6368	0.0158703	Down	103.36	38.8	29	7	mitochondria	K00688	PYG, glgP; glycogen phosphorylase [EC:2.4.1.1]	map00500 Starch and sucrose metabolism; map01100 Metabolic pathways; map04217 Necroptosis; map04910 Insulin signaling pathway; map04922 Glucagon signaling pathway; map04931 Insulin resistance	GO:0000272 polysaccharide catabolic process; GO:0001775 cell activation; GO:0002252 immune effector process; GO:0002263 cell activation involved in immune response; GO:0002274 myeloid leukocyte activation; GO:0002275 myeloid cell activation involved in immune response; GO:0002283 neutrophil activation involved in immune response; GO:0002366 leukocyte activation involved in immune response; GO:000…	GO:0005576 extracellular region; GO:0005622 intracellular; GO:0005623 cell; GO:0005737 cytoplasm; GO:0005829 cytosol; GO:0012505 endomembrane system; GO:0030141 secretory granule; GO:0031410 cytoplasmic vesicle; GO:0031974 membrane-enclosed lumen; GO:0031982 vesicle; GO:0031983 vesicle lumen; GO:0032991 macromolecular complex; GO:0034774 secretory granule lumen; GO:0043226 organelle; GO:0043227 m…	GO:0000166 nucleotide binding; GO:0002054 nucleobase binding; GO:0002060 purine nucleobase binding; GO:0003824 catalytic activity; GO:0004645 phosphorylase activity; GO:0005488 binding; GO:0005515 protein binding; GO:0005524 ATP binding; GO:0005536 glucose binding; GO:0008144 drug binding; GO:0008184 glycogen phosphorylase activity; GO:0016208 AMP binding; GO:0016740 transferase activity; GO:0016…			G	KOG2099	Glycogen phosphorylase
Unigene357_def_Gene.33828	Brefeldin A-inhibited guanine nucleotide-exchange protein 1 OS=Homo sapiens OX=9606 GN=ARFGEF1 PE=1 SV=2	ARFGEF1	0.5224	0.0170039	Down	210.59	4.7	6	6	mitochondria	K18442	ARFGEF, BIG; brefeldin A-inhibited guanine nucleotide-exchange protein	map04144 Endocytosis	GO:0006810 transport; GO:0006887 exocytosis; GO:0006892 post-Golgi vesicle-mediated transport; GO:0006893 Golgi to plasma membrane transport; GO:0006996 organelle organization; GO:0007030 Golgi organization; GO:0007275 multicellular organism development; GO:0007399 nervous system development; GO:0008064 regulation of actin polymerization or depolymerization; GO:0008104 protein localization; GO:00…	GO:0000139 Golgi membrane; GO:0005622 intracellular; GO:0005623 cell; GO:0005634 nucleus; GO:0005654 nucleoplasm; GO:0005730 nucleolus; GO:0005737 cytoplasm; GO:0005794 Golgi apparatus; GO:0005802 trans-Golgi network; GO:0005829 cytosol; GO:0012505 endomembrane system; GO:0016020 membrane; GO:0016363 nuclear matrix; GO:0030532 small nuclear ribonucleoprotein complex; GO:0031090 organelle membrane…	GO:0005085 guanyl-nucleotide exchange factor activity; GO:0005086 ARF guanyl-nucleotide exchange factor activity; GO:0005488 binding; GO:0005515 protein binding; GO:0008092 cytoskeletal protein binding; GO:0017022 myosin binding; GO:0019899 enzyme binding; GO:0031267 small GTPase binding; GO:0034237 protein kinase A regulatory subunit binding; GO:0051018 protein kinase A binding; GO:0051020 GTPas…	PF12783; PF01369	Guanine nucleotide exchange factor in Golgi transport N-terminal; Sec7 domain	U	KOG0929	Guanine nucleotide exchange factor
Unigene15233_def_Gene.44256	Ester hydrolase C11orf54 OS=Homo sapiens OX=9606 GN=C11orf54 PE=1 SV=1	C11orf54	0.5399	0.0173567	Down	34.776	32	6	6	cytoplasm					GO:0005622 intracellular; GO:0005623 cell; GO:0005634 nucleus; GO:0005654 nucleoplasm; GO:0016604 nuclear body; GO:0031974 membrane-enclosed lumen; GO:0031981 nuclear lumen; GO:0043226 organelle; GO:0043227 membrane-bounded organelle; GO:0043229 intracellular organelle; GO:0043231 intracellular membrane-bounded organelle; GO:0043233 organelle lumen; GO:0044422 organelle part; GO:0044424 intracell…	GO:0003824 catalytic activity; GO:0005488 binding; GO:0008270 zinc ion binding; GO:0016787 hydrolase activity; GO:0016788 hydrolase activity, acting on ester bonds; GO:0043167 ion binding; GO:0043169 cation binding; GO:0046872 metal ion binding; GO:0046914 transition metal ion binding;	PF08925	Domain of Unknown Function (DUF1907)	S	KOG4048	Uncharacterized conserved protein
CL4543.Contig2_def_Gene.32201	Serine/threonine-protein kinase Nek7 OS=Homo sapiens OX=9606 GN=NEK7 PE=1 SV=1	NEK7	0.6289	0.0175535	Down	38.836	30.2	8	5	mitochondria	K20876	NEK7; NIMA (never in mitosis gene a)-related kinase 7 [EC:2.7.11.1]	map04621 NOD-like receptor signaling pathway	GO:0000226 microtubule cytoskeleton organization; GO:0006464 cellular protein modification process; GO:0006468 protein phosphorylation; GO:0006793 phosphorus metabolic process; GO:0006796 phosphate-containing compound metabolic process; GO:0006807 nitrogen compound metabolic process; GO:0006996 organelle organization; GO:0007010 cytoskeleton organization; GO:0007017 microtubule-based process; GO:…	GO:0000922 spindle pole; GO:0005622 intracellular; GO:0005623 cell; GO:0005634 nucleus; GO:0005654 nucleoplasm; GO:0005737 cytoplasm; GO:0005815 microtubule organizing center; GO:0005819 spindle; GO:0005856 cytoskeleton; GO:0015630 microtubule cytoskeleton; GO:0031974 membrane-enclosed lumen; GO:0031981 nuclear lumen; GO:0043226 organelle; GO:0043227 membrane-bounded organelle; GO:0043228 non-mem…	GO:0003824 catalytic activity; GO:0004672 protein kinase activity; GO:0004674 protein serine/threonine kinase activity; GO:0016301 kinase activity; GO:0016740 transferase activity; GO:0016772 transferase activity, transferring phosphorus-containing groups; GO:0016773 phosphotransferase activity, alcohol group as acceptor;	PF00069	Protein kinase domain	T	KOG0591	NIMA (never in mitosis)-related G2-specific serine/threonine protein kinase
Unigene36191_def_Gene.56888	RAC-alpha serine/threonine-protein kinase OS=Homo sapiens OX=9606 GN=AKT1 PE=1 SV=2	AKT1	0.6655	0.0179275	Down	55.809	32.9	12	9	cytoplasm	K04456	AKT; RAC serine/threonine-protein kinase [EC:2.7.11.1]	map01521 EGFR tyrosine kinase inhibitor resistance; map01522 Endocrine resistance; map01524 Platinum drug resistance; map04010 MAPK signaling pathway; map04012 ErbB signaling pathway; map04014 Ras signaling pathway; map04015 Rap1 signaling pathway; map04022 cGMP-PKG signaling pathway; map04024 cAMP signaling pathway; map04062 Chemokine signaling pathway; map04066 HIF-1 signaling pathway; map04068…	GO:0000003 reproduction; GO:0000060 protein import into nucleus, translocation; GO:0000079 regulation of cyclin-dependent protein serine/threonine kinase activity; GO:0000271 polysaccharide biosynthetic process; GO:0000302 response to reactive oxygen species; GO:0000768 syncytium formation by plasma membrane fusion; GO:0001101 response to acid chemical; GO:0001503 ossification; GO:0001505 regulat…	GO:0005622 intracellular; GO:0005623 cell; GO:0005634 nucleus; GO:0005654 nucleoplasm; GO:0005737 cytoplasm; GO:0005739 mitochondrion; GO:0005815 microtubule organizing center; GO:0005819 spindle; GO:0005829 cytosol; GO:0005856 cytoskeleton; GO:0005886 plasma membrane; GO:0005911 cell-cell junction; GO:0005929 cilium; GO:0005938 cell cortex; GO:0009898 cytoplasmic side of plasma membrane; GO:0015…	GO:0000166 nucleotide binding; GO:0003824 catalytic activity; GO:0004672 protein kinase activity; GO:0004674 protein serine/threonine kinase activity; GO:0004712 protein serine/threonine/tyrosine kinase activity; GO:0005080 protein kinase C binding; GO:0005488 binding; GO:0005515 protein binding; GO:0005516 calmodulin binding; GO:0005524 ATP binding; GO:0005543 phospholipid binding; GO:0005547 ph…	PF00169; PF00069	PH domain; Protein kinase domain	T	KOG0690	Serine/threonine protein kinase
Unigene6849_def_Gene.39389	Caspase-7 OS=Homo sapiens OX=9606 GN=CASP7 PE=1 SV=1	CASP7	0.5106	0.0181781	Down	35.34	21.3	5	4	cytoplasm	K04397	CASP7; caspase 7 [EC:3.4.22.60]	map04210 Apoptosis; map04214 Apoptosis - fly; map04215 Apoptosis - multiple species; map04668 TNF signaling pathway; map04932 Non-alcoholic fatty liver disease (NAFLD); map05010 Alzheimer disease; map05130 Pathogenic Escherichia coli infection; map05133 Pertussis; map05134 Legionellosis; map05200 Pathways in cancer	GO:0000003 reproduction; GO:0002165 instar larval or pupal development; GO:0003006 developmental process involved in reproduction; GO:0006355 regulation of transcription, DNA-templated; GO:0006357 regulation of transcription from RNA polymerase II promoter; GO:0006508 proteolysis; GO:0006807 nitrogen compound metabolic process; GO:0006810 transport; GO:0006915 apoptotic process; GO:0006950 respon…	GO:0005622 intracellular; GO:0005623 cell; GO:0005634 nucleus; GO:0005654 nucleoplasm; GO:0005737 cytoplasm; GO:0005739 mitochondrion; GO:0005829 cytosol; GO:0031974 membrane-enclosed lumen; GO:0031981 nuclear lumen; GO:0043226 organelle; GO:0043227 membrane-bounded organelle; GO:0043229 intracellular organelle; GO:0043231 intracellular membrane-bounded organelle; GO:0043233 organelle lumen; GO:0…	GO:0003824 catalytic activity; GO:0004175 endopeptidase activity; GO:0004190 aspartic-type endopeptidase activity; GO:0004197 cysteine-type endopeptidase activity; GO:0005488 binding; GO:0005515 protein binding; GO:0008233 peptidase activity; GO:0008234 cysteine-type peptidase activity; GO:0016787 hydrolase activity; GO:0019904 protein domain specific binding; GO:0070001 aspartic-type peptidase a…	PF00656	Caspase domain	D	KOG3573	Caspase, apoptotic cysteine protease
Unigene6051_def_Gene.38975	HBS1-like protein OS=Bos taurus OX=9913 GN=HBS1L PE=2 SV=1	HBS1L	0.5046	0.0182726	Down	75.815	22.3	9	9	cytoplasm	K14416	HBS1; elongation factor 1 alpha-like protein	map03015 mRNA surveillance pathway; map05134 Legionellosis	GO:0000288 nuclear-transcribed mRNA catabolic process, deadenylation-dependent decay; GO:0000291 nuclear-transcribed mRNA catabolic process, exonucleolytic; GO:0000956 nuclear-transcribed mRNA catabolic process; GO:0006139 nucleobase-containing compound metabolic process; GO:0006401 RNA catabolic process; GO:0006402 mRNA catabolic process; GO:0006412 translation; GO:0006518 peptide metabolic proc…	GO:0005622 intracellular; GO:0005623 cell; GO:0005737 cytoplasm; GO:0005829 cytosol; GO:0044424 intracellular part; GO:0044444 cytoplasmic part; GO:0044464 cell part;	GO:0000166 nucleotide binding; GO:0001882 nucleoside binding; GO:0001883 purine nucleoside binding; GO:0003824 catalytic activity; GO:0003924 GTPase activity; GO:0005488 binding; GO:0005515 protein binding; GO:0005525 GTP binding; GO:0016462 pyrophosphatase activity; GO:0016787 hydrolase activity; GO:0016817 hydrolase activity, acting on acid anhydrides; GO:0016818 hydrolase activity, acting on a…	PF08938; PF00009; PF03143	Domain of unknown function (DUF1916); Elongation factor Tu GTP binding domain; Elongation factor Tu C-terminal domain	J	KOG0458	Elongation factor 1 alpha
Unigene4401_def_Gene.37604	Endonuclease domain-containing 1 protein OS=Homo sapiens OX=9606 GN=ENDOD1 PE=1 SV=2	ENDOD1	1.5706	0.0192302	Up	33.14	12.5	3	3	extracellular	K15049	ENDOD1; endonuclease domain-containing 1 protein		GO:0002576 platelet degranulation; GO:0006810 transport; GO:0006887 exocytosis; GO:0009987 cellular process; GO:0016192 vesicle-mediated transport; GO:0032940 secretion by cell; GO:0045055 regulated exocytosis; GO:0046903 secretion; GO:0051179 localization; GO:0051234 establishment of localization;	GO:0005576 extracellular region; GO:0005622 intracellular; GO:0005623 cell; GO:0005737 cytoplasm; GO:0005829 cytosol; GO:0044424 intracellular part; GO:0044444 cytoplasmic part; GO:0044464 cell part;		PF01223	DNA/RNA non-specific endonuclease
Unigene39408_def_Gene.59008	NudC domain-containing protein 2 OS=Rattus norvegicus OX=10116 GN=Nudcd2 PE=2 SV=1	Nudcd2	0.6091	0.0201446	Down	18.765	32	4	4	cytoplasm				GO:0006457 protein folding; GO:0009987 cellular process; GO:0032502 developmental process;	GO:0005622 intracellular; GO:0005623 cell; GO:0005737 cytoplasm; GO:0044424 intracellular part; GO:0044464 cell part;	GO:0005488 binding; GO:0005515 protein binding; GO:0051082 unfolded protein binding;	PF04969	CS domain	T	KOG2265	Nuclear distribution protein NUDC
Unigene14017_def_Gene.43584	Protein phosphatase 1 regulatory subunit 21 OS=Gallus gallus OX=9031 GN=PPP1R21 PE=2 SV=1	PPP1R21	0.5589	0.0214799	Down	88.752	5.6	3	3	cytoplasm	K17562	PPP1R21, CCDC128, KLRAQ1; protein phosphatase 1 regulatory subunit 21		GO:0007154 cell communication; GO:0007165 signal transduction; GO:0007264 small GTPase mediated signal transduction; GO:0007265 Ras protein signal transduction; GO:0009987 cellular process; GO:0023052 signaling; GO:0032482 Rab protein signal transduction; GO:0035556 intracellular signal transduction; GO:0050789 regulation of biological process; GO:0050794 regulation of cellular process; GO:005089…	GO:0005622 intracellular; GO:0005623 cell; GO:0005737 cytoplasm; GO:0005768 endosome; GO:0005769 early endosome; GO:0012505 endomembrane system; GO:0031410 cytoplasmic vesicle; GO:0031982 vesicle; GO:0043226 organelle; GO:0043227 membrane-bounded organelle; GO:0043229 intracellular organelle; GO:0044424 intracellular part; GO:0044444 cytoplasmic part; GO:0044464 cell part; GO:0097708 intracellula…	GO:0005488 binding; GO:0005515 protein binding; GO:0017016 Ras GTPase binding; GO:0017137 Rab GTPase binding; GO:0019899 enzyme binding; GO:0031267 small GTPase binding; GO:0051020 GTPase binding;			S	KOG4421	Uncharacterized conserved protein
CL2330.Contig2_def_Gene.20398	S-methyl-5'-thioadenosine phosphorylase OS=Bos taurus OX=9913 GN=MTAP PE=1 SV=1	MTAP	0.6619	0.0218256	Down	30.729	27.5	5	5	cytoplasm	K00772	mtaP, MTAP; 5'-methylthioadenosine phosphorylase [EC:2.4.2.28]	map00270 Cysteine and methionine metabolism; map01100 Metabolic pathways	GO:0000096 sulfur amino acid metabolic process; GO:0000097 sulfur amino acid biosynthetic process; GO:0006082 organic acid metabolic process; GO:0006139 nucleobase-containing compound metabolic process; GO:0006520 cellular amino acid metabolic process; GO:0006555 methionine metabolic process; GO:0006725 cellular aromatic compound metabolic process; GO:0006790 sulfur compound metabolic process; GO…	GO:0005622 intracellular; GO:0005623 cell; GO:0005737 cytoplasm; GO:0005829 cytosol; GO:0044424 intracellular part; GO:0044444 cytoplasmic part; GO:0044464 cell part;	GO:0003824 catalytic activity; GO:0004645 phosphorylase activity; GO:0004731 purine-nucleoside phosphorylase activity; GO:0016740 transferase activity; GO:0016757 transferase activity, transferring glycosyl groups; GO:0016758 transferase activity, transferring hexosyl groups; GO:0016763 transferase activity, transferring pentosyl groups; GO:0017061 S-methyl-5-thioadenosine phosphorylase activity;	PF01048	Phosphorylase superfamily	F	KOG3985	Methylthioadenosine phosphorylase MTAP
Unigene6341_def_Gene.39127	NHL repeat-containing protein 2 OS=Gallus gallus OX=9031 GN=NHLRC2 PE=2 SV=1	NHLRC2	0.5914	0.0224925	Down	79.058	13.8	6	6	cytoplasm				GO:0002576 platelet degranulation; GO:0006810 transport; GO:0006887 exocytosis; GO:0009987 cellular process; GO:0016192 vesicle-mediated transport; GO:0032940 secretion by cell; GO:0045055 regulated exocytosis; GO:0046903 secretion; GO:0051179 localization; GO:0051234 establishment of localization;	GO:0005576 extracellular region; GO:0005622 intracellular; GO:0005623 cell; GO:0005737 cytoplasm; GO:0012505 endomembrane system; GO:0030141 secretory granule; GO:0031091 platelet alpha granule; GO:0031093 platelet alpha granule lumen; GO:0031410 cytoplasmic vesicle; GO:0031974 membrane-enclosed lumen; GO:0031982 vesicle; GO:0031983 vesicle lumen; GO:0034774 secretory granule lumen; GO:0043226 or…		PF13905	Thioredoxin-like	O	KOG2177	Predicted E3 ubiquitin ligase
CL998.Contig1_def_Gene.10341	Rho-related GTP-binding protein RhoE OS=Homo sapiens OX=9606 GN=RND3 PE=1 SV=1	RND3	1.9972	0.0227121	Up	28.893	33.1	6	6	nucleus	K07859	RND3; Rho family GTPase 3		GO:0006996 organelle organization; GO:0007010 cytoskeleton organization; GO:0007155 cell adhesion; GO:0009987 cellular process; GO:0016043 cellular component organization; GO:0022610 biological adhesion; GO:0030029 actin filament-based process; GO:0030036 actin cytoskeleton organization; GO:0071840 cellular component organization or biogenesis;	GO:0000139 Golgi membrane; GO:0005622 intracellular; GO:0005623 cell; GO:0005737 cytoplasm; GO:0005794 Golgi apparatus; GO:0012505 endomembrane system; GO:0016020 membrane; GO:0031090 organelle membrane; GO:0031984 organelle subcompartment; GO:0043226 organelle; GO:0043227 membrane-bounded organelle; GO:0043229 intracellular organelle; GO:0043231 intracellular membrane-bounded organelle; GO:00444…	GO:0000166 nucleotide binding; GO:0001882 nucleoside binding; GO:0001883 purine nucleoside binding; GO:0003824 catalytic activity; GO:0003924 GTPase activity; GO:0005488 binding; GO:0005525 GTP binding; GO:0016462 pyrophosphatase activity; GO:0016787 hydrolase activity; GO:0016817 hydrolase activity, acting on acid anhydrides; GO:0016818 hydrolase activity, acting on acid anhydrides, in phosphoru…	PF00071	Ras family	U	KOG0393	Ras-related small GTPase, Rho type
Unigene33406_def_Gene.55102	Mediator of RNA polymerase II transcription subunit 17 OS=Gallus gallus OX=9031 GN=MED17 PE=2 SV=1	MED17	1.5939	0.0227652	Up	72.313	16.9	6	6	nucleus	K15133	MED17; mediator of RNA polymerase II transcription subunit 17	map04919 Thyroid hormone signaling pathway	GO:0006139 nucleobase-containing compound metabolic process; GO:0006351 transcription, DNA-templated; GO:0006352 DNA-templated transcription, initiation; GO:0006355 regulation of transcription, DNA-templated; GO:0006357 regulation of transcription from RNA polymerase II promoter; GO:0006366 transcription from RNA polymerase II promoter; GO:0006367 transcription initiation from RNA polymerase II p…	GO:0000151 ubiquitin ligase complex; GO:0000228 nuclear chromosome; GO:0000775 chromosome, centromeric region; GO:0000785 chromatin; GO:0000790 nuclear chromatin; GO:0000792 heterochromatin; GO:0005622 intracellular; GO:0005623 cell; GO:0005634 nucleus; GO:0005654 nucleoplasm; GO:0005667 transcription factor complex; GO:0005694 chromosome; GO:0005720 nuclear heterochromatin; GO:0005721 pericentri…	GO:0003712 transcription cofactor activity; GO:0003713 transcription coactivator activity; GO:0005102 receptor binding; GO:0005488 binding; GO:0005515 protein binding; GO:0008134 transcription factor binding; GO:0030374 ligand-dependent nuclear receptor transcription coactivator activity; GO:0033613 activating transcription factor binding; GO:0035257 nuclear hormone receptor binding; GO:0038023 s…			K	KOG4512	Vitamin D3 receptor interacting protein
Unigene699_def_Gene.34622	Protein phosphatase 1 regulatory subunit 12B OS=Mus musculus OX=10090 GN=Ppp1r12b PE=1 SV=2	Ppp1r12b	0.6636	0.0232876	Down	88.437	5.1	3	3	nucleus	K12329	PPP1R12B, MYPT2; protein phosphatase 1 regulatory subunit 12B	map04270 Vascular smooth muscle contraction; map04510 Focal adhesion; map04810 Regulation of actin cytoskeleton; map04921 Oxytocin signaling pathway; map05205 Proteoglycans in cancer	GO:0006937 regulation of muscle contraction; GO:0007154 cell communication; GO:0007165 signal transduction; GO:0009987 cellular process; GO:0023052 signaling; GO:0043085 positive regulation of catalytic activity; GO:0044057 regulation of system process; GO:0044093 positive regulation of molecular function; GO:0050789 regulation of biological process; GO:0050790 regulation of catalytic activity; G…	GO:0005622 intracellular; GO:0005623 cell; GO:0005634 nucleus; GO:0005654 nucleoplasm; GO:0005737 cytoplasm; GO:0005829 cytosol; GO:0030016 myofibril; GO:0030017 sarcomere; GO:0030018 Z disc; GO:0031672 A band; GO:0031674 I band; GO:0031974 membrane-enclosed lumen; GO:0031981 nuclear lumen; GO:0043226 organelle; GO:0043227 membrane-bounded organelle; GO:0043228 non-membrane-bounded organelle; GO:…	GO:0008047 enzyme activator activity; GO:0030234 enzyme regulator activity; GO:0098772 molecular function regulator;			OT	KOG0505	Myosin phosphatase, regulatory subunit
CL2445.Contig2_def_Gene.21180	Arylsulfatase J OS=Mus musculus OX=10090 GN=Arsj PE=2 SV=1	Arsj	1.8316	0.0238692	Up	66.121	5.9	3	3	endoplasmic reticulum	K12375	ARSI_J; arylsulfatase I/J [EC:3.1.6.-]			GO:0005622 intracellular; GO:0005623 cell; GO:0005737 cytoplasm; GO:0005783 endoplasmic reticulum; GO:0005788 endoplasmic reticulum lumen; GO:0012505 endomembrane system; GO:0031974 membrane-enclosed lumen; GO:0043226 organelle; GO:0043227 membrane-bounded organelle; GO:0043229 intracellular organelle; GO:0043231 intracellular membrane-bounded organelle; GO:0043233 organelle lumen; GO:0044422 org…	GO:0003824 catalytic activity; GO:0004065 arylsulfatase activity; GO:0008484 sulfuric ester hydrolase activity; GO:0016787 hydrolase activity; GO:0016788 hydrolase activity, acting on ester bonds;			P	KOG3867	Sulfatase
CL1534.Contig3_def_Gene.14851	Serine/threonine-protein kinase N2 OS=Homo sapiens OX=9606 GN=PKN2 PE=1 SV=1	PKN2	0.5683	0.0239035	Down	114.34	20.9	14	14	cytoplasm,nucleus	K23691	PKN2; serine/threonine-protein kinase N2 [EC:2.7.11.13]	map04151 PI3K-Akt signaling pathway; map04621 NOD-like receptor signaling pathway; map05135 Yersinia infection	GO:0000278 mitotic cell cycle; GO:0000281 mitotic cytokinesis; GO:0000910 cytokinesis; GO:0001667 ameboidal-type cell migration; GO:0001700 embryonic development via the syncytial blastoderm; GO:0002009 morphogenesis of an epithelium; GO:0002165 instar larval or pupal development; GO:0006464 cellular protein modification process; GO:0006468 protein phosphorylation; GO:0006793 phosphorus metabolic…	GO:0005622 intracellular; GO:0005623 cell; GO:0005634 nucleus; GO:0005654 nucleoplasm; GO:0005737 cytoplasm; GO:0005813 centrosome; GO:0005815 microtubule organizing center; GO:0005829 cytosol; GO:0005856 cytoskeleton; GO:0005886 plasma membrane; GO:0005911 cell-cell junction; GO:0005938 cell cortex; GO:0015630 microtubule cytoskeleton; GO:0016020 membrane; GO:0016604 nuclear body; GO:0030016 myo…	GO:0003824 catalytic activity; GO:0004672 protein kinase activity; GO:0004674 protein serine/threonine kinase activity; GO:0005488 binding; GO:0005515 protein binding; GO:0016301 kinase activity; GO:0016740 transferase activity; GO:0016772 transferase activity, transferring phosphorus-containing groups; GO:0016773 phosphotransferase activity, alcohol group as acceptor; GO:0019899 enzyme binding; …	PF00069	Protein kinase domain	T	KOG0694	Serine/threonine protein kinase
CL4599.Contig1_def_Gene.32482	Tetratricopeptide repeat protein 37 OS=Homo sapiens OX=9606 GN=TTC37 PE=1 SV=1	TTC37	0.4043	0.0241971	Down	174.34	8	9	9	cytoplasm	K12600	SKI3, TTC37; superkiller protein 3	map03018 RNA degradation	GO:0000288 nuclear-transcribed mRNA catabolic process, deadenylation-dependent decay; GO:0000291 nuclear-transcribed mRNA catabolic process, exonucleolytic; GO:0000956 nuclear-transcribed mRNA catabolic process; GO:0006139 nucleobase-containing compound metabolic process; GO:0006401 RNA catabolic process; GO:0006402 mRNA catabolic process; GO:0006725 cellular aromatic compound metabolic process; …	GO:0000785 chromatin; GO:0005622 intracellular; GO:0005623 cell; GO:0005634 nucleus; GO:0005654 nucleoplasm; GO:0005694 chromosome; GO:0005737 cytoplasm; GO:0005829 cytosol; GO:0031974 membrane-enclosed lumen; GO:0031981 nuclear lumen; GO:0032991 macromolecular complex; GO:0035327 transcriptionally active chromatin; GO:0043226 organelle; GO:0043227 membrane-bounded organelle; GO:0043228 non-membr…				A	KOG1127	TPR repeat-containing protein
CL1946.Contig2_def_Gene.17888	WASH complex subunit 4 OS=Homo sapiens OX=9606 GN=WASHC4 PE=1 SV=2	WASHC4	0.6005	0.0247547	Down	135.78	11.3	9	9	nucleus	K18465	MRT43, SWIP; WASH complex subunit 7	map04144 Endocytosis	GO:0006810 transport; GO:0006996 organelle organization; GO:0007032 endosome organization; GO:0009987 cellular process; GO:0010256 endomembrane system organization; GO:0016043 cellular component organization; GO:0016050 vesicle organization; GO:0016192 vesicle-mediated transport; GO:0016197 endosomal transport; GO:0030155 regulation of cell adhesion; GO:0045785 positive regulation of cell adhesio…	GO:0005622 intracellular; GO:0005623 cell; GO:0005634 nucleus; GO:0005654 nucleoplasm; GO:0005737 cytoplasm; GO:0005768 endosome; GO:0012505 endomembrane system; GO:0031410 cytoplasmic vesicle; GO:0031974 membrane-enclosed lumen; GO:0031981 nuclear lumen; GO:0031982 vesicle; GO:0032991 macromolecular complex; GO:0043226 organelle; GO:0043227 membrane-bounded organelle; GO:0043229 intracellular or…				S	KOG3578	Uncharacterized conserved protein
Unigene26756_def_Gene.51063	Tyrosine-protein phosphatase non-receptor type 23 (Fragment) OS=Rattus norvegicus OX=10116 GN=Ptpn23 PE=1 SV=2	Ptpn23	0.5369	0.0250866	Down	52.625	10.6	3	3	cytoplasm	K18040	PTPN23; tyrosine-protein phosphatase non-receptor type 23 [EC:3.1.3.48]		GO:0000003 reproduction; GO:0000226 microtubule cytoskeleton organization; GO:0002064 epithelial cell development; GO:0002065 columnar/cuboidal epithelial cell differentiation; GO:0002066 columnar/cuboidal epithelial cell development; GO:0002376 immune system process; GO:0002440 production of molecular mediator of immune response; GO:0002775 antimicrobial peptide production; GO:0002791 regulation…	GO:0005622 intracellular; GO:0005623 cell; GO:0005634 nucleus; GO:0005654 nucleoplasm; GO:0005737 cytoplasm; GO:0005768 endosome; GO:0005769 early endosome; GO:0005815 microtubule organizing center; GO:0005856 cytoskeleton; GO:0005929 cilium; GO:0012505 endomembrane system; GO:0015630 microtubule cytoskeleton; GO:0016604 nuclear body; GO:0031410 cytoplasmic vesicle; GO:0031974 membrane-enclosed l…	GO:0003824 catalytic activity; GO:0004721 phosphoprotein phosphatase activity; GO:0004725 protein tyrosine phosphatase activity; GO:0005488 binding; GO:0005515 protein binding; GO:0016787 hydrolase activity; GO:0016788 hydrolase activity, acting on ester bonds; GO:0016791 phosphatase activity; GO:0019899 enzyme binding; GO:0019900 kinase binding; GO:0019901 protein kinase binding; GO:0042578 phos…	PF00102	Protein-tyrosine phosphatase	T	KOG2220	Predicted signal transduction protein
Unigene6420_def_Gene.39260	RUN and FYVE domain-containing protein 1 OS=Homo sapiens OX=9606 GN=RUFY1 PE=1 SV=2	RUFY1	0.6427	0.0297968	Down	78.156	6.3	3	3	nucleus	K12482	RUFY1, RABIP4; RUN and FYVE domain-containing protein 1	map04144 Endocytosis	GO:0006629 lipid metabolic process; GO:0006644 phospholipid metabolic process; GO:0006650 glycerophospholipid metabolic process; GO:0006661 phosphatidylinositol biosynthetic process; GO:0006793 phosphorus metabolic process; GO:0006796 phosphate-containing compound metabolic process; GO:0006810 transport; GO:0008104 protein localization; GO:0008152 metabolic process; GO:0008610 lipid biosynthetic …	GO:0005622 intracellular; GO:0005623 cell; GO:0005634 nucleus; GO:0005654 nucleoplasm; GO:0005737 cytoplasm; GO:0005768 endosome; GO:0005769 early endosome; GO:0005829 cytosol; GO:0010008 endosome membrane; GO:0012505 endomembrane system; GO:0016020 membrane; GO:0016604 nuclear body; GO:0016607 nuclear speck; GO:0031090 organelle membrane; GO:0031410 cytoplasmic vesicle; GO:0031901 early endosome…	GO:0005215 transporter activity; GO:0005488 binding; GO:0005515 protein binding; GO:0008565 protein transporter activity; GO:0017124 SH3 domain binding; GO:0019904 protein domain specific binding; GO:0042169 SH2 domain binding;	PF01363	FYVE zinc finger	T	KOG4381	RUN domain-containing protein
Unigene16329_def_Gene.45075	CCR4-NOT transcription complex subunit 3 OS=Homo sapiens OX=9606 GN=CNOT3 PE=1 SV=1	CNOT3	0.5949	0.0312799	Down	25.686	22.4	3	3	cytoplasm	K12580	CNOT3, NOT3; CCR4-NOT transcription complex subunit 3	map03018 RNA degradation	GO:0000075 cell cycle checkpoint; GO:0000077 DNA damage checkpoint; GO:0000278 mitotic cell cycle; GO:0000288 nuclear-transcribed mRNA catabolic process, deadenylation-dependent decay; GO:0000289 nuclear-transcribed mRNA poly(A) tail shortening; GO:0000956 nuclear-transcribed mRNA catabolic process; GO:0001701 in utero embryonic development; GO:0001824 blastocyst development; GO:0001825 blastocys…	GO:0000932 P-body; GO:0005622 intracellular; GO:0005623 cell; GO:0005737 cytoplasm; GO:0005829 cytosol; GO:0030014 CCR4-NOT complex; GO:0030015 CCR4-NOT core complex; GO:0032991 macromolecular complex; GO:0035770 ribonucleoprotein granule; GO:0036464 cytoplasmic ribonucleoprotein granule; GO:0043226 organelle; GO:0043228 non-membrane-bounded organelle; GO:0043229 intracellular organelle; GO:00432…				K	KOG2150	CCR4-NOT transcriptional regulation complex, NOT5 subunit
CL3170.Contig1_def_Gene.25521	Mitogen-activated protein kinase 9 OS=Gallus gallus OX=9031 GN=MAPK9 PE=2 SV=1	MAPK9	0.6568	0.0327891	Down	43.994	14.1	5	5	cytoplasm	K04440	JNK; mitogen-activated protein kinase 8/9/10 (c-Jun N-terminal kinase) [EC:2.7.11.24]	map01522 Endocrine resistance; map04010 MAPK signaling pathway; map04012 ErbB signaling pathway; map04013 MAPK signaling pathway - fly; map04014 Ras signaling pathway; map04024 cAMP signaling pathway; map04068 FoxO signaling pathway; map04071 Sphingolipid signaling pathway; map04137 Mitophagy - animal; map04140 Autophagy - animal; map04141 Protein processing in endoplasmic reticulum; map04210 Apo…	GO:0000003 reproduction; GO:0000165 MAPK cascade; GO:0000302 response to reactive oxygen species; GO:0000902 cell morphogenesis; GO:0000904 cell morphogenesis involved in differentiation; GO:0001667 ameboidal-type cell migration; GO:0001700 embryonic development via the syncytial blastoderm; GO:0001736 establishment of planar polarity; GO:0001738 morphogenesis of a polarized epithelium; GO:000193…	GO:0005622 intracellular; GO:0005623 cell; GO:0005634 nucleus; GO:0005737 cytoplasm; GO:0030424 axon; GO:0030425 dendrite; GO:0036477 somatodendritic compartment; GO:0042995 cell projection; GO:0043005 neuron projection; GO:0043025 neuronal cell body; GO:0043226 organelle; GO:0043227 membrane-bounded organelle; GO:0043229 intracellular organelle; GO:0043231 intracellular membrane-bounded organell…	GO:0003824 catalytic activity; GO:0004672 protein kinase activity; GO:0004674 protein serine/threonine kinase activity; GO:0004705 JUN kinase activity; GO:0004707 MAP kinase activity; GO:0005488 binding; GO:0005515 protein binding; GO:0008134 transcription factor binding; GO:0016301 kinase activity; GO:0016740 transferase activity; GO:0016772 transferase activity, transferring phosphorus-containi…	PF00069	Protein kinase domain	T	KOG0665	Jun-N-terminal kinase (JNK)
Unigene17800_def_Gene.45821	Glutamine amidotransferase-like class 1 domain-containing protein 1 OS=Mus musculus OX=10090 GN=Gatd1 PE=1 SV=1	Gatd1	0.5821	0.0337076	Down	23.651	31.2	3	3	extracellular
Unigene19103_def_Gene.46816	STE20-like serine/threonine-protein kinase OS=Homo sapiens OX=9606 GN=SLK PE=1 SV=1	SLK	0.6565	0.0340149	Down	141.17	8.2	8	8	nucleus	K08836	SLK; STE20-like kinase [EC:2.7.11.1]	map04114 Oocyte meiosis	GO:0000226 microtubule cytoskeleton organization; GO:0001932 regulation of protein phosphorylation; GO:0001934 positive regulation of protein phosphorylation; GO:0001952 regulation of cell-matrix adhesion; GO:0006464 cellular protein modification process; GO:0006468 protein phosphorylation; GO:0006793 phosphorus metabolic process; GO:0006796 phosphate-containing compound metabolic process; GO:000…	GO:0005622 intracellular; GO:0005623 cell; GO:0005737 cytoplasm; GO:0031252 cell leading edge; GO:0044424 intracellular part; GO:0044444 cytoplasmic part; GO:0044464 cell part; GO:0048471 perinuclear region of cytoplasm;	GO:0003824 catalytic activity; GO:0004672 protein kinase activity; GO:0004674 protein serine/threonine kinase activity; GO:0005488 binding; GO:0005515 protein binding; GO:0016301 kinase activity; GO:0016740 transferase activity; GO:0016772 transferase activity, transferring phosphorus-containing groups; GO:0016773 phosphotransferase activity, alcohol group as acceptor; GO:0042802 identical protei…	PF00069	Protein kinase domain	T	KOG0579	Ste20-like serine/threonine protein kinase
Unigene31038_def_Gene.53805	Carbonyl reductase family member 4 OS=Homo sapiens OX=9606 GN=CBR4 PE=1 SV=3	CBR4	0.4113	0.034638	Down	28.792	39	6	6	mitochondria	K11539	CBR4; carbonyl reductase 4 / 3-oxoacyl-[acyl-carrier protein] reductase beta subunit [EC:1.1.1.-]	map00061 Fatty acid biosynthesis; map01100 Metabolic pathways; map01212 Fatty acid metabolism	GO:0006066 alcohol metabolic process; GO:0006082 organic acid metabolic process; GO:0006629 lipid metabolic process; GO:0006631 fatty acid metabolic process; GO:0006633 fatty acid biosynthetic process; GO:0006725 cellular aromatic compound metabolic process; GO:0006807 nitrogen compound metabolic process; GO:0008152 metabolic process; GO:0008610 lipid biosynthetic process; GO:0009058 biosynthetic…	GO:0005622 intracellular; GO:0005623 cell; GO:0005737 cytoplasm; GO:0005739 mitochondrion; GO:0005759 mitochondrial matrix; GO:0031974 membrane-enclosed lumen; GO:0032991 macromolecular complex; GO:0043226 organelle; GO:0043227 membrane-bounded organelle; GO:0043229 intracellular organelle; GO:0043231 intracellular membrane-bounded organelle; GO:0043233 organelle lumen; GO:0044422 organelle part;…	GO:0000166 nucleotide binding; GO:0003824 catalytic activity; GO:0003955 NAD(P)H dehydrogenase (quinone) activity; GO:0005488 binding; GO:0008753 NADPH dehydrogenase (quinone) activity; GO:0016491 oxidoreductase activity; GO:0016614 oxidoreductase activity, acting on CH-OH group of donors; GO:0016616 oxidoreductase activity, acting on the CH-OH group of donors, NAD or NADP as acceptor; GO:0016651…	PF13561	Enoyl-(Acyl carrier protein) reductase	Q	KOG1200	Mitochondrial/plastidial beta-ketoacyl-ACP reductase
CL366.Contig3_def_Gene.4102	Eukaryotic translation initiation factor 2-alpha kinase 3 OS=Rattus norvegicus OX=10116 GN=Eif2ak3 PE=1 SV=1	Eif2ak3	0.6503	0.0362457	Down	59.337	11.9	4	4	nucleus	K16195	EIF2AK2; eukaryotic translation initiation factor 2-alpha kinase 2 [EC:2.7.11.1]	map04141 Protein processing in endoplasmic reticulum; map04217 Necroptosis; map05160 Hepatitis C; map05162 Measles; map05164 Influenza A; map05165 Human papillomavirus infection; map05167 Kaposi sarcoma-associated herpesvirus infection; map05168 Herpes simplex virus 1 infection; map05169 Epstein-Barr virus infection; map05203 Viral carcinogenesis	GO:0000186 activation of MAPKK activity; GO:0001817 regulation of cytokine production; GO:0001819 positive regulation of cytokine production; GO:0001932 regulation of protein phosphorylation; GO:0001934 positive regulation of protein phosphorylation; GO:0002237 response to molecule of bacterial origin; GO:0002682 regulation of immune system process; GO:0006355 regulation of transcription, DNA-tem…	GO:0005622 intracellular; GO:0005623 cell; GO:0005634 nucleus; GO:0005737 cytoplasm; GO:0005829 cytosol; GO:0005840 ribosome; GO:0032991 macromolecular complex; GO:0043226 organelle; GO:0043227 membrane-bounded organelle; GO:0043228 non-membrane-bounded organelle; GO:0043229 intracellular organelle; GO:0043231 intracellular membrane-bounded organelle; GO:0043232 intracellular non-membrane-bounded…	GO:0003676 nucleic acid binding; GO:0003723 RNA binding; GO:0003725 double-stranded RNA binding; GO:0003824 catalytic activity; GO:0004672 protein kinase activity; GO:0004674 protein serine/threonine kinase activity; GO:0004694 eukaryotic translation initiation factor 2alpha kinase activity; GO:0005488 binding; GO:0005515 protein binding; GO:0016301 kinase activity; GO:0016740 transferase activit…	PF00035; PF00069	Double-stranded RNA binding motif; Protein kinase domain	T	KOG1033	eIF-2alpha kinase PEK/EIF2AK3
CL582.Contig5_def_Gene.6543	Calpain-1 catalytic subunit OS=Gallus gallus OX=9031 PE=1 SV=2	--	0.6474	0.0375586	Down	80.848	32.7	22	0	cytoplasm	K01367	CAPN1; calpain-1 [EC:3.4.22.52]	map04141 Protein processing in endoplasmic reticulum; map04210 Apoptosis; map04217 Necroptosis; map04218 Cellular senescence; map05010 Alzheimer disease; map05131 Shigellosis	GO:0000003 reproduction; GO:0000768 syncytium formation by plasma membrane fusion; GO:0001667 ameboidal-type cell migration; GO:0002064 epithelial cell development; GO:0002065 columnar/cuboidal epithelial cell differentiation; GO:0002066 columnar/cuboidal epithelial cell development; GO:0003002 regionalization; GO:0003006 developmental process involved in reproduction; GO:0006355 regulation of tr…	GO:0005622 intracellular; GO:0005623 cell; GO:0005737 cytoplasm; GO:0005856 cytoskeleton; GO:0015629 actin cytoskeleton; GO:0036477 somatodendritic compartment; GO:0043025 neuronal cell body; GO:0043226 organelle; GO:0043228 non-membrane-bounded organelle; GO:0043229 intracellular organelle; GO:0043232 intracellular non-membrane-bounded organelle; GO:0044297 cell body; GO:0044424 intracellular pa…	GO:0003824 catalytic activity; GO:0004175 endopeptidase activity; GO:0004197 cysteine-type endopeptidase activity; GO:0004198 calcium-dependent cysteine-type endopeptidase activity; GO:0005488 binding; GO:0005509 calcium ion binding; GO:0008233 peptidase activity; GO:0008234 cysteine-type peptidase activity; GO:0016787 hydrolase activity; GO:0043167 ion binding; GO:0043169 cation binding; GO:0046…	PF01067; PF13833	Calpain large subunit, domain III; EF-hand domain pair	OT	KOG0045	Cytosolic Ca2+-dependent cysteine protease (calpain), large subunit (EF-Hand protein superfamily)
Unigene25279_def_Gene.49754	Cyclin-G-associated kinase OS=Homo sapiens OX=9606 GN=GAK PE=1 SV=2	GAK	0.5862	0.040063	Down	143.23	10.7	9	9	plasma membrane	K08855	GAK; cyclin G-associated kinase [EC:2.7.11.1]		GO:0000003 reproduction; GO:0001654 eye development; GO:0001745 compound eye morphogenesis; GO:0001889 liver development; GO:0003006 developmental process involved in reproduction; GO:0006457 protein folding; GO:0006458 'de novo' protein folding; GO:0006464 cellular protein modification process; GO:0006468 protein phosphorylation; GO:0006793 phosphorus metabolic process; GO:0006796 phosphate-cont…	GO:0005622 intracellular; GO:0005623 cell; GO:0005737 cytoplasm; GO:0005794 Golgi apparatus; GO:0005795 Golgi stack; GO:0005829 cytosol; GO:0012505 endomembrane system; GO:0031982 vesicle; GO:0031984 organelle subcompartment; GO:0043226 organelle; GO:0043227 membrane-bounded organelle; GO:0043229 intracellular organelle; GO:0043231 intracellular membrane-bounded organelle; GO:0044422 organelle pa…	GO:0003824 catalytic activity; GO:0004672 protein kinase activity; GO:0004674 protein serine/threonine kinase activity; GO:0005488 binding; GO:0005515 protein binding; GO:0016301 kinase activity; GO:0016740 transferase activity; GO:0016772 transferase activity, transferring phosphorus-containing groups; GO:0016773 phosphotransferase activity, alcohol group as acceptor; GO:0030332 cyclin binding; …	PF00069	Protein kinase domain	T	KOG2283	Clathrin coat dissociation kinase GAK/PTEN/Auxilin and related tyrosine phosphatases
Unigene28108_def_Gene.51752	Thioredoxin domain-containing protein 9 OS=Bos taurus OX=9913 GN=TXNDC9 PE=2 SV=2	TXNDC9	0.5429	0.0413089	Down	26.43	18.6	4	4	cytoplasm				GO:0000226 microtubule cytoskeleton organization; GO:0006139 nucleobase-containing compound metabolic process; GO:0006725 cellular aromatic compound metabolic process; GO:0006807 nitrogen compound metabolic process; GO:0006996 organelle organization; GO:0007010 cytoskeleton organization; GO:0007017 microtubule-based process; GO:0008152 metabolic process; GO:0008616 queuosine biosynthetic process;…	GO:0005622 intracellular; GO:0005623 cell; GO:0005634 nucleus; GO:0005737 cytoplasm; GO:0005813 centrosome; GO:0005815 microtubule organizing center; GO:0005829 cytosol; GO:0005856 cytoskeleton; GO:0015630 microtubule cytoskeleton; GO:0030496 midbody; GO:0043226 organelle; GO:0043227 membrane-bounded organelle; GO:0043228 non-membrane-bounded organelle; GO:0043229 intracellular organelle; GO:0043…		PF00085	Thioredoxin	CO	KOG1672	ATP binding protein
Unigene316_def_Gene.33740	182 kDa tankyrase-1-binding protein OS=Homo sapiens OX=9606 GN=TNKS1BP1 PE=1 SV=4	TNKS1BP1	0.6342	0.0425911	Down	30.877	26.5	5	5	nucleus				GO:0000075 cell cycle checkpoint; GO:0000077 DNA damage checkpoint; GO:0000278 mitotic cell cycle; GO:0000288 nuclear-transcribed mRNA catabolic process, deadenylation-dependent decay; GO:0000289 nuclear-transcribed mRNA poly(A) tail shortening; GO:0000723 telomere maintenance; GO:0000956 nuclear-transcribed mRNA catabolic process; GO:0001932 regulation of protein phosphorylation; GO:0001934 posi…	GO:0000228 nuclear chromosome; GO:0000785 chromatin; GO:0000790 nuclear chromatin; GO:0000792 heterochromatin; GO:0005622 intracellular; GO:0005623 cell; GO:0005634 nucleus; GO:0005694 chromosome; GO:0005720 nuclear heterochromatin; GO:0005737 cytoplasm; GO:0005829 cytosol; GO:0005856 cytoskeleton; GO:0005911 cell-cell junction; GO:0005912 adherens junction; GO:0005913 cell-cell adherens junction…	GO:0005488 binding; GO:0005515 protein binding; GO:0019899 enzyme binding; GO:0019904 protein domain specific binding; GO:0044877 macromolecular complex binding; GO:0071532 ankyrin repeat binding;
Unigene18090_def_Gene.46025	Leucine-rich repeat-containing protein 40 OS=Gallus gallus OX=9031 GN=LRRC40 PE=2 SV=1	LRRC40	0.6025	0.0426092	Down	67.501	13.7	7	7	mitochondria				GO:0006810 transport; GO:0006897 endocytosis; GO:0006909 phagocytosis; GO:0007154 cell communication; GO:0007165 signal transduction; GO:0009987 cellular process; GO:0016192 vesicle-mediated transport; GO:0023052 signaling; GO:0050789 regulation of biological process; GO:0050794 regulation of cellular process; GO:0050896 response to stimulus; GO:0051179 localization; GO:0051234 establishment of l…	GO:0005623 cell; GO:0005886 plasma membrane; GO:0016020 membrane; GO:0044464 cell part; GO:0071944 cell periphery;				T	KOG0472	Leucine-rich repeat protein
Unigene29655_def_Gene.52941	Serine/threonine-protein phosphatase 2A 56 kDa regulatory subunit delta isoform OS=Homo sapiens OX=9606 GN=PPP2R5D PE=1 SV=1	PPP2R5D	2.513	0.0496633	Up	70.133	17.1	9	4	nucleus	K11584	PPP2R5; serine/threonine-protein phosphatase 2A regulatory subunit B'	map03015 mRNA surveillance pathway; map04071 Sphingolipid signaling pathway; map04114 Oocyte meiosis; map04151 PI3K-Akt signaling pathway; map04152 AMPK signaling pathway; map04261 Adrenergic signaling in cardiomyocytes; map04728 Dopaminergic synapse; map05165 Human papillomavirus infection	GO:0000003 reproduction; GO:0000578 embryonic axis specification; GO:0003002 regionalization; GO:0003006 developmental process involved in reproduction; GO:0006464 cellular protein modification process; GO:0006470 protein dephosphorylation; GO:0006793 phosphorus metabolic process; GO:0006796 phosphate-containing compound metabolic process; GO:0006807 nitrogen compound metabolic process; GO:000691…	GO:0005622 intracellular; GO:0005623 cell; GO:0005634 nucleus; GO:0005654 nucleoplasm; GO:0005737 cytoplasm; GO:0005829 cytosol; GO:0031974 membrane-enclosed lumen; GO:0031981 nuclear lumen; GO:0043226 organelle; GO:0043227 membrane-bounded organelle; GO:0043229 intracellular organelle; GO:0043231 intracellular membrane-bounded organelle; GO:0043233 organelle lumen; GO:0044422 organelle part; GO:…	GO:0003824 catalytic activity; GO:0004721 phosphoprotein phosphatase activity; GO:0004722 protein serine/threonine phosphatase activity; GO:0005488 binding; GO:0005515 protein binding; GO:0016787 hydrolase activity; GO:0016788 hydrolase activity, acting on ester bonds; GO:0016791 phosphatase activity; GO:0019208 phosphatase regulator activity; GO:0019888 protein phosphatase regulator activity; GO…			T	KOG2085	Serine/threonine protein phosphatase 2A, regulatory subunit
